# Supplementary material for: Synthetic microbial communities of heterotrophs and phototrophs facilitate sustainable growth
Source: Nat Commun. 2020 Jul 30;11:3803. doi: 10.1038/s41467-020-17612-8 (PMC7393147; doi:10.1038/s41467-020-17612-8)
Supplement: Supplementary file 5 — Supplementary Data 1 [file 41467_2020_17612_MOESM5_ESM.xlsx]

## Sheet: Sheet1
Supplementary Data 1. Metabolic capabilities of heterotrophs and phototrophs.
S. elongatus		B. subtillis		E. coli K-12		E. coli W		Yarrowia lipolytica
Metabolite ID	Metabolite name	Metabolite ID	Metabolite name	Metabolite ID	Metabolite name	Metabolite ID	Metabolite name	Metabolite ID	Metabolite name
h2o_e	H2O	2ddglcn_e	2-Dehydro-3-deoxy-D-gluconate	12ppd__R_e	(R)-Propane-1,2-diol	12ppd__R_e	(R)-Propane-1,2-diol	fmn_e	FMN
o2_e	Oxygen	2hxmp_e	2 Hydroxymethyl phenol C7H8O2	12ppd__S_e	(S)-Propane-1,2-diol	12ppd__S_e	(S)-Propane-1,2-diol	h2o_e	H2O
co2_e	CO2	2pg_e	D-Glycerate 2-phosphate	14glucan_e	1,4-alpha-D-glucan	14glucan_e	1,4-alpha-D-glucan	pi_e	Phosphate
leu__L_e	L-Leucine	2pglyc_e	2-Phosphoglycolate	15dap_e	1,5-Diaminopentane	15dap_e	1,5-Diaminopentane	ribflv_e	Riboflavin
cobalt2_e	Cobalt ion	3amba_e	3 aminobutanoic acid C4H9NO2	23camp_e	2,3-Cyclic AMP	23camp_e	2,3-Cyclic AMP	h_e	H+
zn2_e	Zinc	3amp_e	3-AMP	23ccmp_e	2,3-Cyclic CMP	23ccmp_e	2,3-Cyclic CMP	13BDglcn_e	1 3 beta D Glucan C6H10O5
so4_e	Sulfate	3cmp_e	3-cmp	23cgmp_e	2,3-Cyclic GMP	23cgmp_e	2,3-Cyclic GMP	glc__D_e	D-Glucose
spmd_e	Spermidine	3gmp_e	3-GMP	23cump_e	2,3-Cyclic UMP	23cump_e	2,3-Cyclic UMP	sucr_e	Sucrose
ca2_e	Calcium	3pg_e	3-Phospho-D-glycerate	23dappa_e	2,3-diaminopropionate	23dappa_e	2,3-diaminopropionate	fru_e	D-Fructose
nh4_e	ammonium ion	3ump_e	3-UMP	26dap__M_e	Meso-2,6-Diaminoheptanedioate	26dap__M_e	Meso-2,6-Diaminoheptanedioate	thmpp_e	Thiamine diphosphate
arg__L_e	L-Arginine	4abut_e	4-Aminobutanoate	2ddglcn_e	2-Dehydro-3-deoxy-D-gluconate	2ddglcn_e	2-Dehydro-3-deoxy-D-gluconate	thm_e	Thiamin
gln__L_e	L-Glutamine	5mtr_e	5-Methylthio-D-ribose	34dhpac_e	3,4-Dihydroxyphenylacetaldehyde	2pg_e	D-Glycerate 2-phosphate	thmmp_e	Thiamin monophosphate
mn2_e	Manganese	6pgc_e	6-Phospho-D-gluconate	3amp_e	3-AMP	34dhpac_e	3,4-Dihydroxyphenylacetaldehyde	mev__R_e	R Mevalonate C6H11O4
hco3_e	HCO3-	L_alagly_e	L alanylglycine C5H10N2O3	3cmp_e	3-cmp	3amp_e	3-AMP	btd_RR_e	R R 2 3 Butanediol C4H10O2
mg2_e	Magnesium	Larab_e	Alpha L Arabinan C15H24O12	3gmp_e	3-GMP	3cmp_e	3-cmp	4abut_e	4-Aminobutanoate
ptrc_e	Putrescine	Lcyst_e	L-Cysteate	3hcinnm_e	3-hydroxycinnamic acid	3gmp_e	3-GMP	5aop_e	5-Amino-4-oxopentanoate
fe2_e	Fe2+	abt__L_e	L Arabinitol C5H12O5	3hpp_e	3-Hydroxypropanoate	3hcinnm_e	3-hydroxycinnamic acid	5fthf_e	5-Formyltetrahydrofolate
cu2_e	Copper	ac_e	Acetate	3hpppn_e	3-(3-hydroxy-phenyl)propionate	3hoxpac_e	3 Hydroxyphenylacetic acid C8H8O3	8aonn_e	8-Amino-7-oxononanoate
k_e	Potassium	acac_e	Acetoacetate	3ump_e	3-UMP	3hpp_e	3-Hydroxypropanoate	ac_e	Acetate
no3_e	Nitrate	acgam_e	N-Acetyl-D-glucosamine	4abut_e	4-Aminobutanoate	3hpppn_e	3-(3-hydroxy-phenyl)propionate	ade_e	Adenine
fe3_e	Fe3+	acmana_e	N-Acetyl-D-mannosamine	4hoxpacd_e	4-Hydroxyphenylacetaldehyde	3pg_e	3-Phospho-D-glycerate	adn_e	Adenosine
mobd_e	Molybdate	acnam_e	N-Acetylneuraminate	5dglcn_e	5-Dehydro-D-gluconate	3ump_e	3-UMP	alltt_e	Allantoate
ni2_e	Nickel	actn__R_e	R Acetoin C4H8O2	5mtr_e	5-Methylthio-D-ribose	4abut_e	4-Aminobutanoate	alltn_e	Allantoin
na1_e	Sodium	ade_e	Adenine	LalaDglu_e	L-alanine-D-glutamate	4hoxpacd_e	4-Hydroxyphenylacetaldehyde	nh4_e	Ammonia
cynt_e	Cyanate	adn_e	Adenosine	LalaDgluMdap_e	L-alanine-D-glutamate-meso-2,6-diaminoheptanedioate	4hphac_e	4-Hydroxyphenylacetate	btn_e	Biotin
h_e	H+	akg_e	2-Oxoglutarate	LalaDgluMdapDala_e	L-alanine-D-glutamate-meso-2,6-diaminoheptanedioate-D-alanine	4hthr_e	4-Hydroxy-L-threonine	chol_e	Choline
pi_e	Orthophosphate	ala_B_e	Beta-Alanine	LalaLglu_e	L-alanine-L-glutamate	5dglcn_e	5-Dehydro-D-gluconate	cytd_e	Cytidine
photon410_e	photon (400nm-420nm)	ala__D_e	D-Alanine	ac_e	Acetate	5mtr_e	5-Methylthio-D-ribose	csn_e	Cytosine
photon430_e	photon (420nm-440nm)	ala_L_Thr__L_e	Ala L Thr L C7H14N2O4	acac_e	Acetoacetate	6apa_e	6 Aminopenicillanic acid C8H12N2O3S	gal_e	D-Galactose
photon450_e	photon (440nm-460nm)	ala_L_asp__L_e	Ala L asp L C7H11N2O5	acald_e	Acetaldehyde	AEP_e	2-Aminoethylphosphonate	lac__D_e	D-Lactate
photon470_e	photon (460nm-480nm)	ala__L_e	L-Alanine	acgal_e	N-Acetyl-D-galactosamine	LalaDgluMdapDala_e	L-alanine-D-glutamate-meso-2,6-diaminoheptanedioate-D-alanine	man_e	D-Mannose
photon490_e	photon (480nm-500nm)	ala_L_gln__L_e	Ala Gln C8H15N3O4	acgal1p_e	N-Acetyl-D-galactosamine 1-phosphate	LalaDgluMdap_e	L-alanine-D-glutamate-meso-2,6-diaminoheptanedioate	epist_e	Episterol C28H46O
photon510_e	photon (500nm-520nm)	ala_L_glu__L_e	Ala L glu L C8H13N2O5	acgam_e	N-Acetyl-D-glucosamine	LalaDglu_e	L-alanine-D-glutamate	ergst_e	Ergosterol C28H44O
photon530_e	photon (520nm-540nm)	ala_L_his__L_e	Ala His C9H14N4O3	acgam1p_e	N-Acetyl-D-glucosamine 1-phosphate	LalaLglu_e	L-alanine-L-glutamate	etha_e	Ethanolamine
photon550_e	photon (540nm-560nm)	ala_L_leu__L_e	Ala Leu C9H18N2O3	acmana_e	N-Acetyl-D-mannosamine	ac_e	Acetate	fecost_e	Fecosterol C28H46O
photon570_e	photon (560nm-580nm)	alaala_e	D-Alanyl-D-alanine	acmum_e	N-Acetylmuramate	acac_e	Acetoacetate	fol_e	Folate
photon590_e	photon (580nm-600nm)	alltn_e	Allantoin	acnam_e	N-Acetylneuraminate	acald_e	Acetaldehyde	gthrd_e	Reduced glutathione
photon610_e	photon (600nm-620nm)	amp_e	AMP	acolipa_e	4-Amino-4-deoxy-L-arabinose modified core oligosaccharide lipid A	acgal1p_e	N-Acetyl-D-galactosamine 1-phosphate	g3pi_e	Sn-Glycero-3-phospho-1-inositol
photon630_e	photon (620nm-640nm)	antim_e	Antimonite Sb	acser_e	O-Acetyl-L-serine	acgal_e	N-Acetyl-D-galactosamine	g3pc_e	Sn-Glycero-3-phosphocholine
photon650_e	photon (640nm-660nm)	arab__D_e	D Arabinose C5H10O5	ade_e	Adenine	acgam1p_e	N-Acetyl-D-glucosamine 1-phosphate	glyc_e	Glycerol
photon670_e	photon (660nm-680nm)	arab__L_e	L-Arabinose	adn_e	Adenosine	acgam_e	N-Acetyl-D-glucosamine	gly_e	Glycine
photon690_e	photon (680nm-700nm)	arbt_e	Arbutin	adocbl_e	Adenosylcobalamin	acmana_e	N-Acetyl-D-mannosamine	gua_e	Guanine
meoh_e	Methanol	arg__L_e	L-Arginine	ag_e	Silver	acmum_e	N-Acetylmuramate	inost_e	Myo-Inositol
cl_e	Chloride	argp_e	L Arginine phosphate C6H14N4O5P	agm_e	Agmatine	acnam_e	N-Acetylneuraminate	iamac_e	Isoamyl acetate C7H14O2
lac__D_e	(R)-Lactate	arsenb_e	ARSENOBETAINE C5H11AsO2	akg_e	2-Oxoglutarate	acolipa_e	4-Amino-4-deoxy-L-arabinose modified core oligosaccharide lipid A	ala__L_e	L-Alanine
for_e	Formate	arsna_e	Arsenate AsHO4	ala_B_e	Beta-Alanine	acon_C_e	Cis-Aconitate	arg__L_e	L-Arginine
glu__L_e	L-Glutamate	arsni2_e	Arsenite AsH3O3	ala__D_e	D-Alanine	acser_e	O-Acetyl-L-serine	asn__L_e	L-Asparagine
asn__L_e	L-Asparagine	asn__L_e	L-Asparagine	ala__L_e	L-Alanine	ade_e	Adenine	asp__L_e	L-Aspartate
sucr_e	Sucrose	asp__L_e	L-Aspartate	alaala_e	D-Alanyl-D-alanine	adn_e	Adenosine	crn_e	L-Carnitine
f6p_e	D-Fructose 6-phosphate	bilea_e	Bile acid C24H39O5	all__D_e	D-Allose	adocbl_e	Adenosylcobalamin	cys__L_e	L-Cysteine
adn_e	Adenosine	btd_RR_e	R R 2 3 Butanediol C4H10O2	alltn_e	Allantoin	ag_e	Silver	glu__L_e	L-Glutamate
glyclt_e	Glycolate	buts_e	Butanesulfonate C4H9O3S	amp_e	AMP	agm_e	Agmatine	gln__L_e	L-Glutamine
pyr_e	Pyruvate	ca2_e	Calcium	anhgm_e	N-Acetyl-D-glucosamine(anhydrous)N-Acetylmuramic acid	airs_e	Aminoimidazole-riboside	his__L_e	L-Histidine
acglu_e	N-Acetyl-L-glutamate	cbl2_e	Cbl2 c	arab__L_e	L-Arabinose	akg_e	2-Oxoglutarate	ile__L_e	L-Isoleucine
hom__L_e	L-Homoserine	cd2_e	Cadmium	arbt_e	Arbutin	ala_B_e	Beta-Alanine	lac__L_e	L-Lactate
4hpro__LT_e	trans-4-Hydroxy-L-proline	cellb_e	Cellobiose	arbtn_e	Aerobactin minus Fe3	ala__D_e	D-Alanine	leu__L_e	L-Leucine
ile__L_e	L-Isoleucine	cgly_e	Cys-Gly	arbtn_fe3_e	Aerobactin	ala__L_e	L-Alanine	lys__L_e	L-Lysine
phe__L_e	L-Phenylalanine	chol_e	Choline	arg__L_e	L-Arginine	alaala_e	D-Alanyl-D-alanine	met__L_e	L-Methionine
val__L_e	L-Valine	chols_e	Choline sulfate	ascb__L_e	L-Ascorbate	all__D_e	D-Allose	phe__L_e	L-Phenylalanine
acgam_e	N-Acetyl-D-glucosamine	chor_e	Chorismate	asn__L_e	L-Asparagine	alltn_e	Allantoin	pro__L_e	L-Proline
succ_e	Succinate	cit_e	Citrate	aso3_e	Arsenite	amp_e	AMP	ser__L_e	L-Serine
glyc_e	Glycerol	citr__L_e	L-Citrulline	asp__L_e	L-Aspartate	anhgm_e	N-Acetyl-D-glucosamine(anhydrous)N-Acetylmuramic acid	thr__L_e	L-Threonine
inost_e	myo-Inositol	cmp_e	CMP	btn_e	Biotin	arab__D_e	D Arabinose C5H10O5	trp__L_e	L-Tryptophan
glx_e	Glyoxylate	co2_e	CO2	but_e	Butyrate (n-C4:0)	arab__L_e	L-Arabinose	tyr__L_e	L-Tyrosine
ser__L_e	L-Serine	cobalt2_e	Co2+	butso3_e	Butanesulfonate	arbt_e	Arbutin	val__L_e	L-Valine
thr__L_e	L-Threonine	crn_e	L-Carnitine	ca2_e	Calcium	arbtn_e	Aerobactin minus Fe3	lanost_e	Lanosterol C30H50O
etoh_e	Ethanol	cro4_e	Chromate	cbi_e	Cobinamide	arbtn_fe3_e	Aerobactin	nac_e	Nicotinate
		csn_e	Cytosine	cbl1_e	Cob(I)alamin	arg__L_e	L-Arginine	orn_e	Ornithine
		ctbt_e	Crotonobetaine	cd2_e	Cadmium	ascb__L_e	L-Ascorbate	pnto__R_e	(R)-Pantothenate
		cu2_e	Cu2+	cgly_e	Cys-Gly	asn__L_e	L-Asparagine	k_e	Potassium
		cys__L_e	L-Cysteine	chol_e	Choline	aso3_e	Arsenite	ptrc_e	Putrescine
		cyst__L_e	L-Cystathionine	chtbs_e	N,N-diacetylchitobiose	asp__L_e	L-Aspartate	pyr_e	Pyruvate
		cytd_e	Cytidine	cit_e	Citrate	btn_e	Biotin	amet_e	S-Adenosyl-L-methionine
		dad_2_e	Deoxyadenosine	cl_e	Chloride	but_e	Butyrate (n-C4:0)	mmet_e	S-Methyl-L-methionine
		dcyt_e	Deoxycytidine	cm_e	Chloramphenicol	butso3_e	Butanesulfonate	na1_e	Sodium
		dextrin_e	Dextrin C12H20O10	cmp_e	CMP	ca2_e	Calcium	spmd_e	Spermidine
		dha_e	Dihydroxyacetone	co2_e	CO2	cbi_e	Cobinamide	sprm_e	Spermine C10H30N4
		djenk_e	Djenkolate C7H14N2O4S2	cobalt2_e	Co2+	cbl1_e	Cob(I)alamin	so4_e	Sulfate
		drib_e	Deoxyribose C5H10O4	colipa_e	Core oligosaccharide lipid A	cd2_e	Cadmium	so3_e	Sulfite
		dtmp_e	DTMP	colipap_e	Core oligosaccharide lipid A diphosphate	cellb_e	Cellobiose	taur_e	Taurine
		ectoine_e	Ectoine C6H12N2O2	cpgn_e	Coprogen	cgly_e	Cys-Gly	ura_e	Uracil
		etha_e	Ethanolamine	cpgn_un_e	Coprogen unloaded (no Fe(III))	chol_e	Choline	urea_e	Urea
		eths_e	Ethanesulfonate C2H5O3S	crn_e	L-Carnitine	chtbs_e	N,N-diacetylchitobiose	uri_e	Uridine
		etoh_e	Ethanol	crn__D_e	D-Carnitine	cit_e	Citrate	mal__L_e	L-Malate
		f6p_e	D-Fructose 6-phosphate	csn_e	Cytosine	cl_e	Chloride	dad_2_e	Deoxyadenosine
		fe2_e	Fe2+	cu_e	Cu+	cm_e	Chloramphenicol	dgsn_e	Deoxyguanosine
		fe3_e	Fe3+	cu2_e	Cu2+	cmp_e	CMP	din_e	Deoxyinosine
		ferrich_e	Ferrichrome C24H38FeN9O11	cyan_e	Hydrogen cyanide	co2_e	CO2	duri_e	Deoxyuridine
		ferxa_e	Ferroxamine C25H46FeN6O8	cynt_e	Cyanate	cobalt2_e	Co2+	3c3hmp_e	3-Carboxy-3-hydroxy-4-methylpentanoate
		fol_e	Folate	cys__D_e	D-Cysteine	colipa_e	Core oligosaccharide lipid A	akg_e	2-Oxoglutarate
		for_e	Formate	cys__L_e	L-Cysteine	colipap_e	Core oligosaccharide lipid A diphosphate	4abz_e	4-Aminobenzoate
		fru_e	D-Fructose	cytd_e	Cytidine	cpgn_e	Coprogen	dann_e	7,8-Diaminononanoate
		fum_e	Fumarate	dad_2_e	Deoxyadenosine	cpgn_un_e	Coprogen unloaded (no Fe(III))	xan_e	Xanthine
		g1p_e	D-Glucose 1-phosphate	damp_e	DAMP	crn__D_e	D-Carnitine	acald_e	Acetaldehyde
		g6p_e	D-Glucose 6-phosphate	dca_e	Decanoate (n-C10:0)	crn_e	L-Carnitine	pap_e	Adenosine 3,5-bisphosphate
		gal_e	D-Galactose	dcmp_e	DCMP	csn_e	Cytosine	tre_e	Trehalose
		galctr__D_e	D Galactarate C6H8O8	dcyt_e	Deoxycytidine	cu2_e	Cu2+	gam6p_e	D-Glucosamine 6-phosphate
		galt_e	Galactitol	ddca_e	Dodecanoate (n-C12:0)	cu_e	Cu+	hco3_e	Bicarbonate
		galur_e	D-Galacturonate	dgmp_e	DGMP	cyan_e	Hydrogen cyanide	co2_e	CO2
		gam6p_e	D-Glucosamine 6-phosphate	dgsn_e	Deoxyguanosine	cynt_e	Cyanate	cit_e	Citrate
		gam_e	D-Glucosamine	dha_e	Dihydroxyacetone	cys__D_e	D-Cysteine	arab__D_e	D Arabinose C5H10O5
		gbbtn_e	Gamma-butyrobetaine	dimp_e	DIMP	cys__L_e	L-Cysteine	sbt__D_e	D-Sorbitol
		glc__D_e	D-Glucose	din_e	Deoxyinosine	cysi__L_e	L-Cystine	rib__D_e	D-Ribose
		glcn__D_e	D Gluconate C6H11O7	dms_e	Dimethyl sulfide	cytd_e	Cytidine	xyl__D_e	D-Xylose
		glcr_e	D-Glucarate	dmso_e	Dimethyl sulfoxide	dad_2_e	Deoxyadenosine	dca_e	Decanoate (n-C10:0)
		glcur_e	D-Glucuronate	dopa_e	Dopamine	damp_e	DAMP	dcyt_e	Deoxycytidine
		gln__L_e	L-Glutamine	doxrbcn_e	Doxorubicin	dca_e	Decanoate (n-C10:0)	dttp_e	DTTP
		glu__D_e	D-Glutamate	dtmp_e	DTMP	dcmp_e	DCMP	etoh_e	Ethanol
		glu__L_e	L-Glutamate	dump_e	DUMP	dcyt_e	Deoxycytidine	ttdca_e	Tetradecanoate (n-C14:0)
		glx_e	Glyoxylate	duri_e	Deoxyuridine	ddca_e	Dodecanoate (n-C12:0)	for_e	Formate
		gly_asn__L_e	Gly asn L C6H11N3O4	eca4colipa_e	(enterobacterial common antigen)x4 core oligosaccharide lipid A	dgmp_e	DGMP	fum_e	Fumarate
		gly_asp__L_e	Gly asp L C6H9N2O5	enlipa_e	Phosphoethanolamine KDO(2)-lipid (A)	dgsn_e	Deoxyguanosine	gthox_e	Oxidized glutathione
		gly_e	Glycine	enter_e	Enterochelin	dha_e	Dihydroxyacetone	gcald_e	Glycolaldehyde
		gly_gln__L_e	Gly Gln C7H13N3O4	etha_e	Ethanolamine	dimp_e	DIMP	glx_e	Glyoxylate
		gly_glu__L_e	Gly glu L C7H11N2O5	ethso3_e	Ethanesulfonate	din_e	Deoxyinosine	gsn_e	Guanosine
		gly_met__L_e	Gly Met C7H14N2O3S	etoh_e	Ethanol	dms_e	Dimethyl sulfide	hdca_e	Hexadecanoate (n-C16:0)
		gly_pro__L_e	Gly pro L C7H12N2O3	f6p_e	D-Fructose 6-phosphate	dmso_e	Dimethyl sulfoxide	hdcea_e	Hexadecenoate (n-C16:1)
		glyb_e	Glycine betaine	fald_e	Formaldehyde	dopa_e	Dopamine	hxan_e	Hypoxanthine
		glyc3p_e	Glycerol 3-phosphate	fe2_e	Fe2+	doxrbcn_e	Doxorubicin	ins_e	Inosine
		glyc_e	Glycerol	fe3_e	Fe3+	drib_e	Deoxyribose C5H10O4	iamoh_e	Isoamyl alcohol C5H12O
		glyclt_e	Glycolate	fe3dcit_e	Fe(III)dicitrate	dtmp_e	DTMP	abt_e	L Arabinitol C5H12O5
		glycogen_e	Glycogen	fe3dhbzs_e	Ferric 2,3-dihydroxybenzoylserine	dump_e	DUMP	arab__L_e	L-Arabinose
		gmp_e	GMP	fe3hox_e	Fe(III)hydroxamate	duri_e	Deoxyuridine	sbt__L_e	L Sorbitol C6H14O6
		gsn_e	Guanosine	fe3hox_un_e	Fe(III)hydoxamate, unloaded	dxyl_e	1-deoxy-D-xylulose	hom__L_e	L-Homoserine
		gthox_e	Oxidized glutathione	fecrm_e	Ferrichrome	eca4colipa_e	(enterobacterial common antigen)x4 core oligosaccharide lipid A	srb__L_e	L Sorbose C6H12O6
		gthrd_e	Reduced glutathione	fecrm_un_e	Ferrichrome minus Fe(III)	enlipa_e	Phosphoethanolamine KDO(2)-lipid (A)	ddca_e	Dodecanoate (n-C12:0)
		gua_e	Guanine	feenter_e	Fe-enterobactin	enter_e	Enterochelin	nmn_e	NMN
		h2o2_e	Hydrogen peroxide	feoxam_e	Ferroxamine	etha_e	Ethanolamine	o2_e	O2
		h2o_e	H2O	feoxam_un_e	Ferroxamine minus Fe(3)	ethso3_e	Ethanesulfonate	ocdca_e	Octadecanoate (n-C18:0)
		h_e	H+	for_e	Formate	etoh_e	Ethanol	octa_e	Octanoate (n-C8:0)
		hexs_e	Hexanesulfonate C6H13O3S	fru_e	D-Fructose	f6p_e	D-Fructose 6-phosphate	oaa_e	Oxaloacetate
		hg2_e	Hg2+	frulys_e	Fructoselysine	fald_e	Formaldehyde	succ_e	Succinate
		his__L_e	L-Histidine	fruur_e	D-Fructuronate	fe2_e	Fe2+	thymd_e	Thymidine
		hqn_e	Hydroquinone	fuc__L_e	L-Fucose	fe3_e	Fe3+	xtsn_e	Xanthosine
		hxan_e	Hypoxanthine	fum_e	Fumarate	fe3dhbzs_e	Ferric 2,3-dihydroxybenzoylserine	xylt_e	Xylitol C5H12O5
		icit_e	Isocitrate	fusa_e	Fusidic acid	fe3hox_e	Fe(III)hydroxamate	m1405_e	14-demethyllanosterol
		ile__L_e	L-Isoleucine	g1p_e	D-Glucose 1-phosphate	fe3hox_un_e	Fe(III)hydoxamate, unloaded	ergtetrol_e	Ergosta 5 7 22 24 28 tetraen 3beta ol C28H42O
		inost_e	Myo-Inositol	g3pc_e	Sn-Glycero-3-phosphocholine	fecrm_e	Ferrichrome	but_e	Butyrate (n-C4:0)
		ins_e	Inosine	g3pe_e	Sn-Glycero-3-phosphoethanolamine	fecrm_un_e	Ferrichrome minus Fe(III)	hxa_e	Hexanoate (n-C6:0)
		istnt_e	Isethionate C2H5O4S	g3pg_e	Glycerophosphoglycerol	feenter_e	Fe-enterobactin	ocdcea_e	Octadecenoate (n-C18:1)
		k_e	Potassium	g3pi_e	Sn-Glycero-3-phospho-1-inositol	feoxam_e	Ferroxamine	raffin_e	Raffinose C18H32O16
		lac__L_e	L-Lactate	g3ps_e	Glycerophosphoserine	feoxam_un_e	Ferroxamine minus Fe(3)	melib_e	Melibiose
		lanth_e	Lanthionine C6H12N2O4S	g6p_e	D-Glucose 6-phosphate	foam_e	Formamide	icit_e	Isocitrate
		lcts_e	Lactose	gal_e	D-Galactose	for_e	Formate	mnl_e	D-Mannitol
		leu__L_e	L-Leucine	gal_bD_e	Beta D-Galactose	fru_e	D-Fructose	m1826_e	erythritol
		lipt_e	Lipoate C8H13O2S2	gal1p_e	Alpha-D-Galactose 1-phosphate	frulys_e	Fructoselysine
		lys__L_e	L-Lysine	galct__D_e	D-Galactarate	fruur_e	D-Fructuronate
		madg_e	Alpha Methyl D glucoside C7H14O6	galctn__D_e	D-Galactonate	fuc__L_e	L-Fucose
		mal__D_e	D-Malate	galctn__L_e	L-Galactonate	fum_e	Fumarate
		mal__L_e	L-Malate	galt_e	Galactitol	fusa_e	Fusidic acid
		malt_e	Maltose	galur_e	D-Galacturonate	g1p_e	D-Glucose 1-phosphate
		malttr_e	Maltotriose	gam_e	D-Glucosamine	g3pc_e	Sn-Glycero-3-phosphocholine
		man1p_e	D-Mannose 1-phosphate	gam6p_e	D-Glucosamine 6-phosphate	g3pe_e	Sn-Glycero-3-phosphoethanolamine
		man6p_e	D-Mannose 6-phosphate	gbbtn_e	Gamma-butyrobetaine	g3pg_e	Glycerophosphoglycerol
		man_e	D-Mannose	gdp_e	GDP	g3pi_e	Sn-Glycero-3-phospho-1-inositol
		mbdg_e	Beta Methylglucoside C7H14O6	glc__D_e	D-Glucose	g3ps_e	Glycerophosphoserine
		melib_e	Melibiose	glcn_e	D-Gluconate	g6p_e	D-Glucose 6-phosphate
		meoh_e	Methanol	glcr_e	D-Glucarate	gal1p_e	Alpha-D-Galactose 1-phosphate
		met__D_e	D-Methionine	glcur_e	D-Glucuronate	gal_bD_e	Beta D-Galactose
		met_L_ala__L_e	Met L ala L C8H16N2O3S	glcur1p_e	D-Glucuronate 1-phosphate	gal_e	D-Galactose
		met__L_e	L-Methionine	gln__L_e	L-Glutamine	galam_e	D Galactosamine C6H13NO5
		metox__R_e	L methionine R oxide C5H11NO3S	glu__L_e	L-Glutamate	galct__D_e	D-Galactarate
		metox_e	L Methionine S oxide C5H11NO3S	gly_e	Glycine	galctn__D_e	D-Galactonate
		mg2_e	Magnesium	glyald_e	D-Glyceraldehyde	galctn__L_e	L-Galactonate
		mn2_e	Mn2+	glyb_e	Glycine betaine	galt_e	Galactitol
		mnl_e	D-Mannitol	glyc_e	Glycerol	galur_e	D-Galacturonate
		mobd_e	Molybdate	glyc__R_e	(R)-Glycerate	gam6p_e	D-Glucosamine 6-phosphate
		mops_e	MOPS C7H14NO4S	glyc2p_e	Glycerol 2-phosphate	gam_e	D-Glucosamine
		mso3_e	Methanesulfonate	glyc3p_e	Glycerol 3-phosphate	gbbtn_e	Gamma-butyrobetaine
		na1_e	Sodium	glyclt_e	Glycolate	gdp_e	GDP
		nac_e	Nicotinate	gmp_e	GMP	glc__D_e	D-Glucose
		nh4_e	Ammonium	gsn_e	Guanosine	glcn_e	D-Gluconate
		ni2_e	Nickel	gthox_e	Oxidized glutathione	glcr_e	D-Glucarate
		no2_e	Nitrite	gthrd_e	Reduced glutathione	glcur1p_e	D-Glucuronate 1-phosphate
		no3_e	Nitrate	gtp_e	GTP	glcur_e	D-Glucuronate
		o2_e	O2	gua_e	Guanine	gln__L_e	L-Glutamine
		orn__L_e	L Ornithine C5H13N2O2	h_e	H+	glu__L_e	L-Glutamate
		pala_e	Palatinose C12H22O11	h2_e	H2	gly_e	Glycine
		pep_e	Phosphoenolpyruvate	h2o_e	H2O	glyald_e	D-Glyceraldehyde
		phe__L_e	L-Phenylalanine	h2o2_e	Hydrogen peroxide	glyb_e	Glycine betaine
		pi_e	Phosphate	h2s_e	Hydrogen sulfide	glyc2p_e	Glycerol 2-phosphate
		pnto__R_e	(R)-Pantothenate	hacolipa_e	Hepta-acylated core oligosaccharide lipid A (E. coli)	glyc3p_e	Glycerol 3-phosphate
		ppa_e	Propionate (n-C3:0)	halipa_e	Hepta-acylated KDO(2)-lipid (A)	glyc__R_e	(R)-Glycerate
		ppi_e	Diphosphate	hdca_e	Hexadecanoate (n-C16:0)	glyc_e	Glycerol
		pro__L_e	L-Proline	hdcea_e	Hexadecenoate (n-C16:1)	glyclt_e	Glycolate
		prolb_e	Proline betaine C7H13NO2	hg2_e	Hg2+	gmp_e	GMP
		pser__D_e	D-O-Phosphoserine	his__L_e	L-Histidine	gsn_e	Guanosine
		pser__L_e	O-Phospho-L-serine	hom__L_e	L-Homoserine	gthox_e	Oxidized glutathione
		pur_e	Puromycin C22H30N7O5	hxa_e	Hexanoate (n-C6:0)	gthrd_e	Reduced glutathione
		pyr_e	Pyruvate	hxan_e	Hypoxanthine	gtp_e	GTP
		raffin_e	Raffinose C18H32O16	idon__L_e	L-Idonate	gua_e	Guanine
		rib__D_e	D-Ribose	ile__L_e	L-Isoleucine	guln__L_e	L-gulonate
		ribflv_e	Riboflavin	imp_e	IMP	h2_e	H2
		rmn_e	L-Rhamnose	indole_e	Indole	h2o2_e	Hydrogen peroxide
		salcn_e	Salicin	inost_e	Myo-Inositol	h2o_e	H2O
		sbt__D_e	D-Sorbitol	ins_e	Inosine	h2s_e	Hydrogen sulfide
		ser__D_e	D-Serine	isetac_e	Isethionic acid	h_e	H+
		ser__L_e	L-Serine	k_e	Potassium	hacolipa_e	Hepta-acylated core oligosaccharide lipid A (E. coli)
		so4_e	Sulfate	kdo2lipid4_e	KDO(2)-lipid IV(A)	halipa_e	Hepta-acylated KDO(2)-lipid (A)
		spmd_e	Spermidine	lac__D_e	D-Lactate	hdca_e	Hexadecanoate (n-C16:0)
		srb__L_e	L Sorbose C6H12O6	lac__L_e	L-Lactate	hdcea_e	Hexadecenoate (n-C16:1)
		starch_e	Starch C12H20O10	lcts_e	Lactose	hg2_e	Hg2+
		succ_e	Succinate	leu__L_e	L-Leucine	his__L_e	L-Histidine
		sucr_e	Sucrose	lipa_e	KDO(2)-lipid (A)	hom__L_e	L-Homoserine
		sula_e	Sulfoacetate C2H2O5S	lipa_cold_e	Cold adapted KDO(2)-lipid (A)	hxa_e	Hexanoate (n-C6:0)
		taur_e	Taurine	lipoate_e	Lipoate	hxan_e	Hypoxanthine
		thiog_e	Thioglycolate C2H3O2S	lys__L_e	L-Lysine	icit_e	Isocitrate
		thr__L_e	L-Threonine	lyx__L_e	L-Lyxose	idon__L_e	L-Idonate
		thym_e	Thymine	mal__D_e	D-Malate	ile__L_e	L-Isoleucine
		thymd_e	Thymidine	mal__L_e	L-Malate	imp_e	IMP
		tmp_e	Tmp	malt_e	Maltose	indole_e	Indole
		tre_e	Trehalose	malthx_e	Maltohexaose	inost_e	Myo-Inositol
		trp__L_e	L-Tryptophan	maltpt_e	Maltopentaose	ins_e	Inosine
		tyr__L_e	L-Tyrosine	malttr_e	Maltotriose	isetac_e	Isethionic acid
		ump_e	UMP	maltttr_e	Maltotetraose	k_e	Potassium
		ura_e	Uracil	man_e	D-Mannose	kdo2lipid4_e	KDO(2)-lipid IV(A)
		urate_e	Urate	man6p_e	D-Mannose 6-phosphate	lac__D_e	D-Lactate
		urea_e	Urea	manglyc_e	2(alpha-D-Mannosyl)-D-glycerate	lac__L_e	L-Lactate
		uri_e	Uridine	melib_e	Melibiose	lcts_e	Lactose
		val__L_e	L-Valine	meoh_e	Methanol	leu__L_e	L-Leucine
		xan_e	Xanthine	met__D_e	D-Methionine	lipa_cold_e	Cold adapted KDO(2)-lipid (A)
		xtsn_e	Xanthosine	met__L_e	L-Methionine	lipa_e	KDO(2)-lipid (A)
		xyl__D_e	D-Xylose	metsox_R__L_e	L-methionine-R-sulfoxide	lipoate_e	Lipoate
		zn2_e	Zinc	metsox_S__L_e	L-Methionine Sulfoxide	lys__L_e	L-Lysine
				mg2_e	Magnesium	lyx__L_e	L-Lyxose
				mincyc_e	Minocycline	mal__D_e	D-Malate
				minohp_e	Myo-Inositol hexakisphosphate	mal__L_e	L-Malate
				mmet_e	S-Methyl-L-methionine	malt_e	Maltose
				mn2_e	Mn2+	malthx_e	Maltohexaose
				mnl_e	D-Mannitol	maltpt_e	Maltopentaose
				mobd_e	Molybdate	malttr_e	Maltotriose
				mso3_e	Methanesulfonate	maltttr_e	Maltotetraose
				n2o_e	Nitrous oxide	man6p_e	D-Mannose 6-phosphate
				na1_e	Sodium	man_e	D-Mannose
				nac_e	Nicotinate	manglyc_e	2(alpha-D-Mannosyl)-D-glycerate
				nh4_e	Ammonium	melib_e	Melibiose
				ni2_e	Nickel	meoh_e	Methanol
				nmn_e	NMN	met__D_e	D-Methionine
				no_e	Nitric oxide	met__L_e	L-Methionine
				no2_e	Nitrite	metsox_R__L_e	L-methionine-R-sulfoxide
				no3_e	Nitrate	metsox_S__L_e	L-Methionine Sulfoxide
				novbcn_e	Novobiocin	mg2_e	Magnesium
				o16a4colipa_e	(O16 antigen)x4 core oligosaccharide lipid A	mincyc_e	Minocycline
				o2_e	O2	minohp_e	Myo-Inositol hexakisphosphate
				o2s_e	Superoxide anion	mmet_e	S-Methyl-L-methionine
				ocdca_e	Octadecanoate (n-C18:0)	mn2_e	Mn2+
				ocdcea_e	Octadecenoate (n-C18:1)	mnl_e	D-Mannitol
				octa_e	Octanoate (n-C8:0)	mobd_e	Molybdate
				orn_e	Ornithine	mso3_e	Methanesulfonate
				orot_e	Orotate	n2o_e	Nitrous oxide
				pacald_e	Phenylacetaldehyde	na1_e	Sodium
				peamn_e	Phenethylamine	nac_e	Nicotinate
				phe__L_e	L-Phenylalanine	nh4_e	Ammonium
				pheme_e	Protoheme	ni2_e	Nickel
				pi_e	Phosphate	nmn_e	NMN
				pnto__R_e	(R)-Pantothenate	no2_e	Nitrite
				ppa_e	Propionate (n-C3:0)	no3_e	Nitrate
				ppal_e	Propanal	no_e	Nitric oxide
				pppn_e	Phenylpropanoate	novbcn_e	Novobiocin
				ppt_e	Phosphonate	o16a4colipa_e	(O16 antigen)x4 core oligosaccharide lipid A
				pro__L_e	L-Proline	o2_e	O2
				progly_e	L-Prolinylglycine	o2s_e	Superoxide anion
				psclys_e	Psicoselysine	oaa_e	Oxaloacetate
				pser__L_e	O-Phospho-L-serine	ocdca_e	Octadecanoate (n-C18:0)
				ptrc_e	Putrescine	ocdcea_e	Octadecenoate (n-C18:1)
				pydam_e	Pyridoxamine	octa_e	Octanoate (n-C8:0)
				pydx_e	Pyridoxal	orn_e	Ornithine
				pydxn_e	Pyridoxine	orot_e	Orotate
				pyr_e	Pyruvate	pac_e	Phenylacetic acid
				quin_e	Quinate	pacald_e	Phenylacetaldehyde
				r5p_e	Alpha-D-Ribose 5-phosphate	peamn_e	Phenethylamine
				rfamp_e	Rifampin	peng_e	Penicillin G C16H18N2O4S
				rib__D_e	D-Ribose	phe__L_e	L-Phenylalanine
				rmn_e	L-Rhamnose	pheme_e	Protoheme
				sbt__D_e	D-Sorbitol	pi_e	Phosphate
				sel_e	Selenate	pnto__R_e	(R)-Pantothenate
				ser__D_e	D-Serine	ppa_e	Propionate (n-C3:0)
				ser__L_e	L-Serine	ppal_e	Propanal
				skm_e	Shikimate	pppn_e	Phenylpropanoate
				slnt_e	Selenite	ppt_e	Phosphonate
				so2_e	Sulfur dioxide	pro__L_e	L-Proline
				so3_e	Sulfite	progly_e	L-Prolinylglycine
				so4_e	Sulfate	psclys_e	Psicoselysine
				spmd_e	Spermidine	pser__L_e	O-Phospho-L-serine
				succ_e	Succinate	ptrc_e	Putrescine
				sulfac_e	Sulfoacetate	pydam_e	Pyridoxamine
				tartr__D_e	D-tartrate	pydx_e	Pyridoxal
				tartr__L_e	L-tartrate	pydxn_e	Pyridoxine
				taur_e	Taurine	pyr_e	Pyruvate
				tcynt_e	Thiocyanate	quin_e	Quinate
				thm_e	Thiamin	r5p_e	Alpha-D-Ribose 5-phosphate
				thr__L_e	L-Threonine	raffin_e	Raffinose C18H32O16
				thrp_e	L-Threonine O-3-phosphate	rfamp_e	Rifampin
				thym_e	Thymine	rib__D_e	D-Ribose
				thymd_e	Thymidine	rmn_e	L-Rhamnose
				tma_e	Trimethylamine	rnam_e	N Ribosylnicotinamide C11H15N2O5
				tmao_e	Trimethylamine N-oxide	salchs2_e	Salmochelin-S2
				tre_e	Trehalose	salchs2fe_e	Salmochelin-S2-Fe-III
				trp__L_e	L-Tryptophan	salchs4_e	Salmochelin-S4
				tsul_e	Thiosulfate	salchs4fe_e	Salmochelin-S4-Fe-III
				ttdca_e	Tetradecanoate (n-C14:0)	salchsx_e	Salmochelin-SX
				ttdcea_e	Tetradecenoate (n-C14:1)	salcn_e	Salicin
				ttrcyc_e	Tetracycline	sbt__D_e	D-Sorbitol
				tungs_e	Tungstate	sel_e	Selenate
				tym_e	Tyramine	ser__D_e	D-Serine
				tyr__L_e	L-Tyrosine	ser__L_e	L-Serine
				tyrp_e	Phosphotyrosine	skm_e	Shikimate
				uacgam_e	UDP-N-acetyl-D-glucosamine	slnt_e	Selenite
				udpacgal_e	UDP-N-acetyl-D-galactosamine	so2_e	Sulfur dioxide
				udpg_e	UDPglucose	so3_e	Sulfite
				udpgal_e	UDPgalactose	so4_e	Sulfate
				udpglcur_e	UDP-D-glucuronate	spmd_e	Spermidine
				ump_e	UMP	succ_e	Succinate
				ura_e	Uracil	sucr_e	Sucrose
				urea_e	Urea	sulfac_e	Sulfoacetate
				uri_e	Uridine	tag__D_e	D-Tagatose
				val__L_e	L-Valine	tartr__D_e	D-tartrate
				xan_e	Xanthine	tartr__L_e	L-tartrate
				xmp_e	Xanthosine 5-phosphate	taur_e	Taurine
				xtsn_e	Xanthosine	tcb_e	Tricarballylate
				xyl__D_e	D-Xylose	tcynt_e	Thiocyanate
				xylu__L_e	L-Xylulose	tet_e	Tetrathionate
				zn2_e	Zinc	thm_e	Thiamin
						thr__L_e	L-Threonine
						thrp_e	L-Threonine O-3-phosphate
						thym_e	Thymine
						thymd_e	Thymidine
						tma_e	Trimethylamine
						tmao_e	Trimethylamine N-oxide
						tre_e	Trehalose
						trp__L_e	L-Tryptophan
						tsul_e	Thiosulfate
						ttdca_e	Tetradecanoate (n-C14:0)
						ttdcea_e	Tetradecenoate (n-C14:1)
						ttrcyc_e	Tetracycline
						tungs_e	Tungstate
						tym_e	Tyramine
						tyr__L_e	L-Tyrosine
						tyrp_e	Phosphotyrosine
						uacgam_e	UDP-N-acetyl-D-glucosamine
						udpacgal_e	UDP-N-acetyl-D-galactosamine
						udpg_e	UDPglucose
						udpgal_e	UDPgalactose
						udpglcur_e	UDP-D-glucuronate
						ump_e	UMP
						ura_e	Uracil
						urea_e	Urea
						uri_e	Uridine
						val__L_e	L-Valine
						xan_e	Xanthine
						xmp_e	Xanthosine 5-phosphate
						xtsn_e	Xanthosine
						xyl__D_e	D-Xylose
						xylu__L_e	L-Xylulose
						zn2_e	Zinc
