# Supplementary material for: Synthetic microbial communities of heterotrophs and phototrophs facilitate sustainable growth
Source: Nat Commun. 2020 Jul 30;11:3803. doi: 10.1038/s41467-020-17612-8 (PMC7393147; doi:10.1038/s41467-020-17612-8)
Supplement: Supplementary file 6 — Supplementary Data 2 [file 41467_2020_17612_MOESM6_ESM.xlsx]

## Sheet: Sheet1
Supplementary Data 2. Constraints applied to the models
S. elongatus		B. subtillis							S. elongatus								S. elongatus	E. coli W							S. elongatus
Rxn Index	Reaction Name	Metabolite ID	Metabolite		lb	ub	Flux	Rxn Index	Reaction Name	Metabolite ID	Metabolite		lb	ub	Flux	Rxn Index	Reaction Name	Metabolite ID	Metabolite	lb	ub	Flux		Rxn Index	Reaction Name	Metabolite ID	Metabolite	lb	ub	Flux
1856	EX_ca2_[smp]	EX_ca2_[smp]	ca2_[smp] <=>	ca2_	-0.024	1000	-0.000226882	3094	EX_ca2_[smp]	EX_ca2_[smp]	ca2_[smp] <=>	ca2_	-1000	1000	-0.000403773	3233	EX_ca2_[smp]	EX_ca2_[smp]	ca2_[smp] <=>	ca2_	-1000	1000	-0.00033036	2663	EX_h2o_[smp]	EX_h2o_[smp]	h2o_[smp] <=>	h2o_	-100	1000	3.12867
1857	EX_co2_[smp]	EX_co2_[smp]	co2_[smp] <=>	co2_	-1.99	1000	-1.99	3095	EX_cl_[smp]	EX_cl_[smp]	cl_[smp] <=>	cl_	-1000	1000	-0.000403773	3234	EX_cl_[smp]	EX_cl_[smp]	cl_[smp] <=>	cl_	-1000	1000	-0.00033036	2664	EX_pi_[smp]	EX_pi_[smp]	pi_[smp] <=>	pi_	-0.044	1000	-0.044
1858	EX_cobalt2_[smp]	EX_cobalt2_[smp]	cobalt2_[smp] <=>	cobalt2_	-1.7e-05	1000	-1.84475e-07	3096	EX_co2_[smp]	EX_co2_[smp]	co2_[smp] <=>	co2_	-1.99	1000	-1.99	3235	EX_co2_[smp]	EX_co2_[smp]	co2_[smp] <=>	co2_	-1.99	1000	-1.99	2665	EX_h_[smp]	EX_h_[smp]	h_[smp] <=>	h_	-100	1000	-4.46186
1859	EX_cu2_[smp]	EX_cu2_[smp]	cu2_[smp] <=>	cu2_	-3e-05	1000	0	3097	EX_cobalt2_[smp]	EX_cobalt2_[smp]	cobalt2_[smp] <=>	cobalt2_	-1000	1000	-2.11767e-06	3236	EX_cobalt2_[smp]	EX_cobalt2_[smp]	cobalt2_[smp] <=>	cobalt2_	-1000	1000	-1.76259e-06	2668	EX_nh4_[smp]	EX_nh4_[smp]	nh4_[smp] <=>	nh4_	-5	1000	-0.829461
1863	EX_fe3_[smp]	EX_fe3_[smp]	fe3_[smp] <=>	fe3_	-0.001	1000	-0.00030198	3098	EX_cu2_[smp]	EX_cu2_[smp]	cu2_[smp] <=>	cu2_	-5.5e-05	1000	-5.5e-05	3237	EX_cu2_[smp]	EX_cu2_[smp]	cu2_[smp] <=>	cu2_	-4.5e-05	1000	-4.5e-05	2682	EX_k_[smp]	EX_k_[smp]	k_[smp] <=>	k_	-0.046	1000	-9.60239e-08
1870	EX_h2o_[smp]	EX_h2o_[smp]	h2o_[smp] <=>	h2o_	-100	1000	30.7718	3102	EX_fe2_[smp]	EX_fe2_[smp]	fe2_[smp] <=>	fe2_	-1000	1000	-99.0215	3241	EX_fe2_[smp]	EX_fe2_[smp]	fe2_[smp] <=>	fe2_	-1000	1000	-97.9631	2685	EX_na1_[smp]	EX_na1_[smp]	na1_[smp] <=>	na1_	-1.79854	1000	-7.38646e-09
1871	EX_h_[smp]	EX_h_[smp]	h_[smp] <=>	h_	-100	1000	-63.1146	3103	EX_fe3_[smp]	EX_fe3_[smp]	fe3_[smp] <=>	fe3_	-1000	1000	99.0202	3242	EX_fe3_[smp]	EX_fe3_[smp]	fe3_[smp] <=>	fe3_	-1000	1000	97.962	2687	EX_so4_[smp]	EX_so4_[smp]	so4_[smp] <=>	so4_	-0.03	1000	-0.0168446
1874	EX_k_[smp]	EX_k_[smp]	k_[smp] <=>	k_	-0.05	1000	-0.05	3109	EX_h_[smp]	EX_h_[smp]	h_[smp] <=>	h_	-100	1000	-100	3248	EX_h_[smp]	EX_h_[smp]	h_[smp] <=>	h_	-100	1000	-100	2688	EX_hco3_[smp]	EX_hco3_[smp]	hco3_[smp] <=>	hco3_	-1.99	1000	-1.99
1877	EX_mg2_[smp]	EX_mg2_[smp]	mg2_[smp] <=>	mg2_	-0.03	1000	-0.00760453	3110	EX_h2o_[smp]	EX_h2o_[smp]	h2o_[smp] <=>	h2o_	-1000	1000	50.2254	3249	EX_h2o_[smp]	EX_h2o_[smp]	h2o_[smp] <=>	h2o_	-100	1000	48.851	2689	EX_co2_[smp]	EX_co2_[smp]	co2_[smp] <=>	co2_	-1.99	1000	-1.99
1878	EX_mn2_[smp]	EX_mn2_[smp]	mn2_[smp] <=>	mn2_	-0.0009	1000	0	3114	EX_k_[smp]	EX_k_[smp]	k_[smp] <=>	k_	-1000	1000	-0.015142	3253	EX_k_[smp]	EX_k_[smp]	k_[smp] <=>	k_	-1000	1000	-0.0123889	2694	EX_o2_[smp]	EX_o2_[smp]	o2_[smp] <=>	o2_	-100	1000	4.30369
1879	EX_mobd_[smp]	EX_mobd_[smp]	mobd_[smp] <=>	mobd_	-0.00016	1000	0	3117	EX_mg2_[smp]	EX_mg2_[smp]	mg2_[smp] <=>	mg2_	-1000	1000	-0.00106365	3256	EX_mg2_[smp]	EX_mg2_[smp]	mg2_[smp] <=>	mg2_	-1000	1000	-0.000935871	2703	EX_cobalt2_[smp]	EX_cobalt2_[smp]	cobalt2_[smp] <=>	cobalt2_	-1.7e-05	1000	-3.17618e-07
1880	EX_na1_[smp]	EX_na1_[smp]	na1_[smp] <=>	na1_	-1.79854	1000	-4.29012e-09	3118	EX_mn2_[smp]	EX_mn2_[smp]	mn2_[smp] <=>	mn2_	-1000	1000	-5.36037e-05	3257	EX_mn2_[smp]	EX_mn2_[smp]	mn2_[smp] <=>	mn2_	-1000	1000	-4.38575e-05	2704	EX_zn2_[smp]	EX_zn2_[smp]	zn2_[smp] <=>	zn2_	-7.7e-05	1000	0
1881	EX_nh4_[smp]	EX_nh4_[smp]	nh4_[smp] <=>	nh4_	-5	1000	-0.857612	3119	EX_mobd_[smp]	EX_mobd_[smp]	mobd_[smp] <=>	mobd_	-1000	1000	-1.00071e-05	3258	EX_mobd_[smp]	EX_mobd_[smp]	mobd_[smp] <=>	mobd_	-1000	1000	-8.18759e-06	2705	EX_ca2_[smp]	EX_ca2_[smp]	ca2_[smp] <=>	ca2_	-0.024	1000	0
1883	EX_no3_[smp]	EX_no3_[smp]	no3_[smp] <=>	no3_	-1.76	1000	0	3120	EX_na1_[smp]	EX_na1_[smp]	na1_[smp] <=>	na1_	-1000	1000	-4.14695e-09	3259	EX_na1_[smp]	EX_na1_[smp]	na1_[smp] <=>	na1_	-1000	1000	-4.08943e-09	2706	EX_mn2_[smp]	EX_mn2_[smp]	mn2_[smp] <=>	mn2_	-0.0009	1000	0
1884	EX_o2_[smp]	EX_o2_[smp]	o2_[smp] <=>	o2_	-100	1000	50.667	3121	EX_nh4_[smp]	EX_nh4_[smp]	nh4_[smp] <=>	nh4_	-13	1000	-1.11872	3260	EX_nh4_[smp]	EX_nh4_[smp]	nh4_[smp] <=>	nh4_	-0.5	1000	-0.5	2707	EX_mg2_[smp]	EX_mg2_[smp]	mg2_[smp] <=>	mg2_	-0.03	1000	-0.000695895
1886	EX_pi_[smp]	EX_pi_[smp]	pi_[smp] <=>	pi_	-5	1000	-0.124031	3122	EX_ni2_[smp]	EX_ni2_[smp]	ni2_[smp] <=>	ni2_	-1000	1000	-2.50564e-05	3261	EX_ni2_[smp]	EX_ni2_[smp]	ni2_[smp] <=>	ni2_	-1000	1000	-2.05007e-05	2709	EX_cu2_[smp]	EX_cu2_[smp]	cu2_[smp] <=>	cu2_	-3e-05	1000	0
1889	EX_so4_[smp]	EX_so4_[smp]	so4_[smp] <=>	so4_	-5	1000	-0.0176711	3123	EX_no3_[smp]	EX_no3_[smp]	no3_[smp] <=>	no3_	-7.5	1000	0	3262	EX_no3_[smp]	EX_no3_[smp]	no3_[smp] <=>	no3_	-7.5	1000	-0.462482	2710	EX_no3_[smp]	EX_no3_[smp]	no3_[smp] <=>	no3_	-1.76	1000	0
1895	EX_zn2_[smp]	EX_zn2_[smp]	zn2_[smp] <=>	zn2_	-7.7e-05	1000	0	3124	EX_o2_[smp]	EX_o2_[smp]	o2_[smp] <=>	o2_	-100	1000	-20.418	3263	EX_o2_[smp]	EX_o2_[smp]	o2_[smp] <=>	o2_	-100	1000	-19.2605	2711	EX_fe3_[smp]	EX_fe3_[smp]	fe3_[smp] <=>	fe3_	-0.001	1000	-9.94365e-05
1896	EX_hco3_[smp]	EX_hco3_[smp]	hco3_[smp] <=>	hco3_	-1.99	1000	-1.99	3126	EX_pi_[smp]	EX_pi_[smp]	pi_[smp] <=>	pi_	-1000	1000	-0.0897002	3265	EX_pi_[smp]	EX_pi_[smp]	pi_[smp] <=>	pi_	-1000	1000	-0.0758883	2712	EX_mobd_[smp]	EX_mobd_[smp]	mobd_[smp] <=>	mobd_	-0.00016	1000	0
1899	EX_photon410_[smp]	EX_photon410_[smp]	photon410_[smp] <=>	photon410_	-1000	1000	0	3130	EX_so4_[smp]	EX_so4_[smp]	so4_[smp] <=>	so4_	-1000	1000	-0.024992	3269	EX_so4_[smp]	EX_so4_[smp]	so4_[smp] <=>	so4_	-1000	1000	-0.0213594	2716	EX_photon410_[smp]	EX_photon410_[smp]	photon410_[smp] <=>	photon410_	-1000	1000	0
1900	EX_photon430_[smp]	EX_photon430_[smp]	photon430_[smp] <=>	photon430_	-1000	1000	-0.000404182	3136	EX_zn2_[smp]	EX_zn2_[smp]	zn2_[smp] <=>	zn2_	-1000	1000	-2.64528e-05	3275	EX_zn2_[smp]	EX_zn2_[smp]	zn2_[smp] <=>	zn2_	-1000	1000	-2.16432e-05	2717	EX_photon430_[smp]	EX_photon430_[smp]	photon430_[smp] <=>	photon430_	-1000	1000	-0.000695895
1901	EX_photon450_[smp]	EX_photon450_[smp]	photon450_[smp] <=>	photon450_	-1000	1000	0	3137	EX_hco3_[smp]	EX_hco3_[smp]	hco3_[smp] <=>	hco3_	-1.99	1000	-1.99	3277	EX_hco3_[smp]	EX_hco3_[smp]	hco3_[smp] <=>	hco3_	-1.99	1000	-1.99	2718	EX_photon450_[smp]	EX_photon450_[smp]	photon450_[smp] <=>	photon450_	-1000	1000	0
1902	EX_photon470_[smp]	EX_photon470_[smp]	photon470_[smp] <=>	photon470_	-1000	1000	0	3138	EX_photon410_[smp]	EX_photon410_[smp]	photon410_[smp] <=>	photon410_	-1000	1000	0	3278	EX_photon410_[smp]	EX_photon410_[smp]	photon410_[smp] <=>	photon410_	-1000	1000	0	2719	EX_photon470_[smp]	EX_photon470_[smp]	photon470_[smp] <=>	photon470_	-1000	1000	0
1903	EX_photon490_[smp]	EX_photon490_[smp]	photon490_[smp] <=>	photon490_	-1000	1000	0	3139	EX_photon430_[smp]	EX_photon430_[smp]	photon430_[smp] <=>	photon430_	-1000	1000	-0.000390695	3279	EX_photon430_[smp]	EX_photon430_[smp]	photon430_[smp] <=>	photon430_	-1000	1000	-0.000385272	2720	EX_photon490_[smp]	EX_photon490_[smp]	photon490_[smp] <=>	photon490_	-1000	1000	0
1904	EX_photon510_[smp]	EX_photon510_[smp]	photon510_[smp] <=>	photon510_	-1000	1000	0	3140	EX_photon450_[smp]	EX_photon450_[smp]	photon450_[smp] <=>	photon450_	-1000	1000	0	3280	EX_photon450_[smp]	EX_photon450_[smp]	photon450_[smp] <=>	photon450_	-1000	1000	0	2721	EX_photon510_[smp]	EX_photon510_[smp]	photon510_[smp] <=>	photon510_	-1000	1000	0
1905	EX_photon530_[smp]	EX_photon530_[smp]	photon530_[smp] <=>	photon530_	-1000	1000	0	3141	EX_photon470_[smp]	EX_photon470_[smp]	photon470_[smp] <=>	photon470_	-1000	1000	0	3281	EX_photon470_[smp]	EX_photon470_[smp]	photon470_[smp] <=>	photon470_	-1000	1000	0	2722	EX_photon530_[smp]	EX_photon530_[smp]	photon530_[smp] <=>	photon530_	-1000	1000	0
1906	EX_photon550_[smp]	EX_photon550_[smp]	photon550_[smp] <=>	photon550_	-1000	1000	0	3142	EX_photon490_[smp]	EX_photon490_[smp]	photon490_[smp] <=>	photon490_	-1000	1000	0	3282	EX_photon490_[smp]	EX_photon490_[smp]	photon490_[smp] <=>	photon490_	-1000	1000	0	2723	EX_photon550_[smp]	EX_photon550_[smp]	photon550_[smp] <=>	photon550_	-1000	1000	0
1907	EX_photon570_[smp]	EX_photon570_[smp]	photon570_[smp] <=>	photon570_	-1000	1000	0	3143	EX_photon510_[smp]	EX_photon510_[smp]	photon510_[smp] <=>	photon510_	-1000	1000	0	3283	EX_photon510_[smp]	EX_photon510_[smp]	photon510_[smp] <=>	photon510_	-1000	1000	0	2724	EX_photon570_[smp]	EX_photon570_[smp]	photon570_[smp] <=>	photon570_	-1000	1000	0
1908	EX_photon590_[smp]	EX_photon590_[smp]	photon590_[smp] <=>	photon590_	-1000	1000	0	3144	EX_photon530_[smp]	EX_photon530_[smp]	photon530_[smp] <=>	photon530_	-1000	1000	0	3284	EX_photon530_[smp]	EX_photon530_[smp]	photon530_[smp] <=>	photon530_	-1000	1000	0	2725	EX_photon590_[smp]	EX_photon590_[smp]	photon590_[smp] <=>	photon590_	-1000	1000	0
1909	EX_photon610_[smp]	EX_photon610_[smp]	photon610_[smp] <=>	photon610_	-1000	1000	0	3145	EX_photon550_[smp]	EX_photon550_[smp]	photon550_[smp] <=>	photon550_	-1000	1000	0	3285	EX_photon550_[smp]	EX_photon550_[smp]	photon550_[smp] <=>	photon550_	-1000	1000	0	2726	EX_photon610_[smp]	EX_photon610_[smp]	photon610_[smp] <=>	photon610_	-1000	1000	0
1910	EX_photon630_[smp]	EX_photon630_[smp]	photon630_[smp] <=>	photon630_	-1000	1000	0	3146	EX_photon570_[smp]	EX_photon570_[smp]	photon570_[smp] <=>	photon570_	-1000	1000	0	3286	EX_photon570_[smp]	EX_photon570_[smp]	photon570_[smp] <=>	photon570_	-1000	1000	0	2727	EX_photon630_[smp]	EX_photon630_[smp]	photon630_[smp] <=>	photon630_	-1000	1000	0
1911	EX_photon650_[smp]	EX_photon650_[smp]	photon650_[smp] <=>	photon650_	-1000	1000	0	3147	EX_photon590_[smp]	EX_photon590_[smp]	photon590_[smp] <=>	photon590_	-1000	1000	0	3287	EX_photon590_[smp]	EX_photon590_[smp]	photon590_[smp] <=>	photon590_	-1000	1000	0	2728	EX_photon650_[smp]	EX_photon650_[smp]	photon650_[smp] <=>	photon650_	-1000	1000	0
1912	EX_photon670_[smp]	EX_photon670_[smp]	photon670_[smp] <=>	photon670_	-1000	1000	-19.8102	3148	EX_photon610_[smp]	EX_photon610_[smp]	photon610_[smp] <=>	photon610_	-1000	1000	-1000	3288	EX_photon610_[smp]	EX_photon610_[smp]	photon610_[smp] <=>	photon610_	-1000	1000	0	2729	EX_photon670_[smp]	EX_photon670_[smp]	photon670_[smp] <=>	photon670_	-1000	1000	-21.5957
1913	EX_photon690_[smp]	EX_photon690_[smp]	photon690_[smp] <=>	photon690_	-1000	1000	-25.5765	3149	EX_photon630_[smp]	EX_photon630_[smp]	photon630_[smp] <=>	photon630_	-1000	1000	0	3289	EX_photon630_[smp]	EX_photon630_[smp]	photon630_[smp] <=>	photon630_	-1000	1000	-1000	2730	EX_photon690_[smp]	EX_photon690_[smp]	photon690_[smp] <=>	photon690_	-1000	1000	-27.9676
1921	EX_cit_[smp]	EX_cit_[smp]	cit_[smp] <=>	cit_	-0.02	1000	-0.02	3150	EX_photon650_[smp]	EX_photon650_[smp]	photon650_[smp] <=>	photon650_	-1000	1000	0	3290	EX_photon650_[smp]	EX_photon650_[smp]	photon650_[smp] <=>	photon650_	-1000	1000	0	2740	EX_cit_[smp]	EX_cit_[smp]	cit_[smp] <=>	cit_	-0.02	1000	-0.02
								3151	EX_photon670_[smp]	EX_photon670_[smp]	photon670_[smp] <=>	photon670_	-1000	1000	0	3291	EX_photon670_[smp]	EX_photon670_[smp]	photon670_[smp] <=>	photon670_	-1000	1000	0
								3152	EX_photon690_[smp]	EX_photon690_[smp]	photon690_[smp] <=>	photon690_	-1000	1000	-19.4969	3292	EX_photon690_[smp]	EX_photon690_[smp]	photon690_[smp] <=>	photon690_	-1000	1000	-19.3408
								3157	EX_cbl1_[smp]	EX_cbl1_[smp]	cbl1_[smp] <=>	cbl1_	-0.01	1000	0	3297	EX_cbl1_[smp]	EX_cbl1_[smp]	cbl1_[smp] <=>	cbl1_	-0.01	1000	0
								3158	EX_glc__D_[smp]	EX_glc__D_[smp]	glc__D_[smp] <=>	glc__D_	-0.1	1000	-0.1	3298	EX_sel_[smp]	EX_sel_[smp]	sel_[smp] <=>	sel_	-1000	1000	0
								3159	EX_sel_[smp]	EX_sel_[smp]	sel_[smp] <=>	sel_	-1000	1000	0	3299	EX_slnt_[smp]	EX_slnt_[smp]	slnt_[smp] <=>	slnt_	-1000	1000	0
								3160	EX_slnt_[smp]	EX_slnt_[smp]	slnt_[smp] <=>	slnt_	-1000	1000	0	3300	EX_tungs_[smp]	EX_tungs_[smp]	tungs_[smp] <=>	tungs_	-1000	1000	0
								3161	EX_tungs_[smp]	EX_tungs_[smp]	tungs_[smp] <=>	tungs_	-1000	1000	0	3301	EX_cit_[smp]	EX_cit_[smp]	cit_[smp] <=>	cit_	-0.02	1000	-0.02
								3162	EX_cit_[smp]	EX_cit_[smp]	cit_[smp] <=>	cit_	-0.02	1000	-0.02
