# Supplementary material for: Synthetic microbial communities of heterotrophs and phototrophs facilitate sustainable growth
Source: Nat Commun. 2020 Jul 30;11:3803. doi: 10.1038/s41467-020-17612-8 (PMC7393147; doi:10.1038/s41467-020-17612-8)
Supplement: Supplementary file 7 — Supplementary Data 3 [file 41467_2020_17612_MOESM7_ESM.xlsx]

## Sheet: Sheet1
Supplementary Data 3. Metabolites production parameters by SPC										Visualization Average Production Rate
Microorganism	Model	Model ID	Metabolite	Average growth rate (1/h)	Average production rate (mmol/gDW h)	Molecular weight	Yp,x	Reference			S. elongatus - E. coli W	S. elongatus - E. coli K-12 MG 1655	S. elongatus - Bacillus subtilis	S. elongatus - Yarrowia lipolytica	E. coli W	E. coli W*	E. coli K-12 MG 1655	E. coli K-12 MG 1656*	Bacillus subtilis	Bacillus subtilis*	Yarrowia lipolytica	Yarrowia lipolytica*
S. elongatus - E. coli W	Community	iCZ-Se-EcW(2157)	Butanal	0.1	0.4	74	0.00296			Butanal	0.4	0.25	0	0	0.25	0	0.4	0.00838009	0	0	0	0.01
S. elongatus - E. coli K-12 MG 1655	Community	iCZ-Se-EcK-12(2152)	Butanal	0.1	0.25	74	0.00185			Ethanol	0.6	0.4	1.2	0.2	0.3	0.49	0.2	0.48	0.1	0.038	0	0
S. elongatus - Bacillus subtilis	Community	iCZ-Se-Bs(1629)	Butanal	0	0	74	0			Succinate	0.35	0.2	0.5	0.1	0.41	0.00254237	1.5	0.153	0	0	0.25	0.106
S. elongatus - Yarrowia lipolytica	Community	iCZ-Se-Yl(1686)	Butanal	0	0	74	0
S. elongatus - E. coli W	Community	iCZ-Se-EcW(2157)	Ethanol	0.95	0.6	46	0.02622
S. elongatus - E. coli K-12 MG 1655	Community	iCZ-Se-EcK-12(2152)	Ethanol	0.1	0.4	46	0.00184			Experimental and predicted productivities. Asteriscs indicate experimental data obtained for engineered strains under monoculture conditions.
S. elongatus - Bacillus subtilis	Community	iCZ-Se-Bs(1629)	Ethanol	0.13	1.2	46	0.007176
S. elongatus - Yarrowia lipolytica	Community	iCZ-Se-Yl(1686)	Ethanol	0.95	0.2	46	0.00874
S. elongatus - E. coli W	Community	iCZ-Se-EcW(2157)	Formaldehyde	0.11	0.5	30	0.00165
S. elongatus - E. coli K-12 MG 1655	Community	iCZ-Se-EcK-12(2152)	Formaldehyde	0.11	0.5	30	0.00165
S. elongatus - Bacillus subtilis	Community	iCZ-Se-Bs(1629)	Formaldehyde	0	0	30	0
S. elongatus - Yarrowia lipolytica	Community	iCZ-Se-Yl(1686)	Formaldehyde	0	0	30	0
S. elongatus - E. coli W	Community	iCZ-Se-EcW(2157)	Succinate	0.1	0.35	118	0.00413
S. elongatus - E. coli K-12 MG 1655	Community	iCZ-Se-EcK-12(2152)	Succinate	0.1	0.2	118	0.00236
S. elongatus - Bacillus subtilis	Community	iCZ-Se-Bs(1629)	Succinate	0.14	0.5	118	0.00826
S. elongatus - Yarrowia lipolytica	Community	iCZ-Se-Yl(1686)	Succinate	0.98	0.1	118	0.011564
E. coli W	Monoculture	iECW1372	Butanal	0.01	0.25	74	0.000185
E. coli W*	Monoculture	Engineered strain	Butanal		0	74	0	No data
E. coli K-12 MG 1655	Monoculture	iML1515	Butanal	0.09	0.4	74	0.002664
E. coli K-12 MG 1656*	Monoculture	Engineered strain	Butanal	0.11	0.00838009	74	6.82139e-05	Dellomonaco et al., 2011
Bacillus subtilis	Monoculture	iYO844	Butanal	0	0	74	0
Bacillus subtilis*	Monoculture	Engineered strain	Butanal	0	0	74	0	No data
Yarrowia lipolytica	Monoculture	iYali4	Butanal	0	0	74	0
Yarrowia lipolytica*	Monoculture	Engineered strain	Butanal	0.16	0.01	74	0.0001184	Yu et al., 2018
E. coli W	Monoculture	iECW1372	Ethanol	0.1	0.3	46	0.00138
E. coli W*	Monoculture	Engineered strain	Ethanol	0.37	0.49	46	0.0083398	Monk et al., 2016
E. coli K-12 MG 1655	Monoculture	iML1515	Ethanol	0.08	0.2	46	0.000736
E. coli K-12 MG 1656*	Monoculture	Engineered strain	Ethanol	0.5	0.48	46	0.96	Hildebrand et al., 2013		Example Calculations		Ethanol	Butanal	Butanal	B10NUMB3R5 (https://bionumbers.hms.harvard.edu/search.aspx?trm=dry+weight+to+wet+weight)		0.229412
Bacillus subtilis*	Monoculture	iYO844	Ethanol	0.1	0.1	46	0.00046				Units	wet weight	wet weight	wet weight	dry weight		0.00458824
Bacillus subtilis	Monoculture	Engineered strain	Ethanol	0.16	0.038	46	0.00027968	Romero et al., 2007		Time	h	24	36	24
Yarrowia lipolytica	Monoculture	iYali4	Ethanol	0	0	46	0			Final Biomass	g/L	0.4	1.4	1	0.0917647	0.321176
Yarrowia lipolytica*	Monoculture	Engineered strain	Ethanol	0	0	46	0	No data		Initial Biomass	g/L	0.02	0.02	0.02	0.00458824	0.00458824
E. coli W*	Monoculture	iECW1372	Succinate	0.025	0.41	118	0.0012095			Growth rate	u	0.124822	0.118014	0.163001
E. coli W	Monoculture	Engineered strain	Succinate	0.43	0.00254237	118	0.000129	Chan et al., 2012
E. coli K-12 MG 1655	Monoculture	iML1515	Succinate	0.09	1.5	118	0.01593
E. coli K-12 MG 1656*	Monoculture	Engineered strain	Succinate	0.47	0.153	118	0.00848538	Mienda et al., 2018
Bacillus subtilis	Monoculture	iYO844	Succinate	0	0	118	0			Final product	g/L	0.5	13	8e-05
Bacillus subtilis*	Monoculture	Engineered strain	Succinate	0	0	118	0	No data		Initial product	g/L	0.01	0.01	1e-06
Yarrowia lipolytica	Monoculture	iYali4	Succinate	0.04	0.25	118	0.00118
Yarrowia lipolytica*	Monoculture	Engineered strain	Succinate	0.092	0.106	118	0.00115074	Cui et al., 2017			g/Lh	0.163001	0.19917	0.182584
Formaldehyde was not produced by any of the strains under monoculture conditions											mmol/L/h	0.0035435	0.00269149	0.00246736
Color code of the yield is given by metabolite considering all yields under monoculture and coculture											mmol/g/h	0.0386151	0.00838009	0.0107551
Phase planes of metabolite production by all SPCs
References
Mienda, B. S., Saidu Jibril, U. A., Muhammad, A., Salihu, R., & Adamu, A. (2018) Enhanced Succinic Acid Production in Escherichia coli by Model-Guided Metabolic Gene Knockout of pflA Using Glucose Carbon Source.
Chan, S., Kanchanatawee, S., & Jantama, K. (2012). Production of succinic acid from sucrose and sugarcane molasses by metabolically engineered Escherichia coli. Bioresource technology, 103(1), 329-336.
Cui, Z., Gao, C., Li, J., Hou, J., Lin, C. S. K., & Qi, Q. (2017). Engineering of unconventional yeast Yarrowia lipolytica for efficient succinic acid production from glycerol at low pH. Metabolic engineering, 42, 126-133.
Hildebrand, A., Schlacta, T., Warmack, R., Kasuga, T., & Fan, Z. (2013). Engineering Escherichia coli for improved ethanol production from gluconate. Journal of biotechnology, 168(1), 101-106.
Monk, J. M., Koza, A., Campodonico, M. A., Machado, D., Seoane, J. M., Palsson, B. O., ... & Feist, A. M. (2016). Multi-omics quantification of species variation of Escherichia coli links molecular features with strain phenotypes. Cell systems, 3(3), 238-251.
Romero, S., Merino, E., Bolívar, F., Gosset, G., & Martinez, A. (2007). Metabolic engineering of Bacillus subtilis for ethanol production: lactate dehydrogenase plays a key role in fermentative metabolism. Appl. Environ. Microbiol., 73(16), 5190-5198.
Dellomonaco, C., Clomburg, J. M., Miller, E. N., & Gonzalez, R. (2011). Engineered reversal of the β-oxidation cycle for the synthesis of fuels and chemicals. Nature, 476(7360), 355-359.
