# Supplementary material for: Synthetic microbial communities of heterotrophs and phototrophs facilitate sustainable growth
Source: Nat Commun. 2020 Jul 30;11:3803. doi: 10.1038/s41467-020-17612-8 (PMC7393147; doi:10.1038/s41467-020-17612-8)
Supplement: Supplementary file 8 — Supplementary Data 4 [file 41467_2020_17612_MOESM8_ESM.xlsx]

## Sheet: Sheet1
Supplementary Data 4. Unique metabolic capabilities in E. coli K-12 and E. coli W
Unique in E. coli W (iECW1372)			Unique in E. coli K-12 (iML1515)
Reaction ID	Reaction Name	Subsystem/Metabolic	Reaction ID	Reaction Name	Subsystem/Metabolic
4H2KPILY	4h2kpi Lyase	4 hydroxyphenylacetate catabolism	GLUDC	Glutamate Decarboxylase	alanine, aspartate and glutamate metabolism
4HOXPACMOF	4 hydroxyphenylacetate 3 monooxygenase FADH2	4 hydroxyphenylacetate catabolism	13PPDH2	1,3-propanediol dehydrogenase	alternate carbon metabolism
CMCMSAD	4 carboxy 2 hydroxymuconate 6 semialdehyde dehydrogenase	4 hydroxyphenylacetate catabolism	2DDARAA	2-dehydro-3-deoxy-D-arabinonate Aldolase	alternate carbon metabolism
CMHMI	5 carboxymethyl 2 hydroxymuconate delta isomerase	4 hydroxyphenylacetate catabolism	2DOXG6PP	2 deoxyglucose 6 phosphatase	alternate carbon metabolism
DHPDO	3 4 dihydroxyphenylacetate 2 3 dioxygenase	4 hydroxyphenylacetate catabolism	2HESR	2-hydroxyethyldisulfide reductase	alternate carbon metabolism
HPA3MO	4 hydroxyphenylacetate 3 monooxygenase nadh	4 hydroxyphenylacetate catabolism	2HPTCOAT	2-hydroxycyclohepta-1,4,6-triene-1-carboxyl-CoA thioesterase	alternate carbon metabolism
OPTCCL	5 carboxy 2 oxohept 3 enedioate decarboxylation	4 hydroxyphenylacetate catabolism	3HPADHi	3-Hydroxypropanal Dehydrogenase	alternate carbon metabolism
2HH24DDH1_copy1	2hh24dd hydratase	alternate carbon metabolism	3SLAR	3-sulfolactaldehyde reductase	alternate carbon metabolism
2HH24DDH1_copy2	2hh24dd hydratase	alternate carbon metabolism	5DKGR	5-keto-D-gluconate 5-reductase	alternate carbon metabolism
ACGAL6PI	Galactosamine-6-phosphate isomerase	alternate carbon metabolism	6D6SFK	6-deoxy-6-sulfofructose kinase	alternate carbon metabolism
ALDD2x	Aldehyde dehydrogenase (acetaldehyde, NAD)	alternate carbon metabolism	6D6SPA	6-deoxy-6-sulfofructose-1-phosphate aldolase	alternate carbon metabolism
CHITPH	Chitobiose-6-phosphate hydrolase	alternate carbon metabolism	ACACCT	Acetyl-CoA:acetoacetyl-CoA transferase	alternate carbon metabolism
CLB6PH	Cellobiose hydrolase	alternate carbon metabolism	ALKP	Alkaline phosphatase	alternate carbon metabolism
CLBH	Cellobiose hydrolase	alternate carbon metabolism	ALLK	Allose kinase	alternate carbon metabolism
DC6PH	Diacetylchitobiose-6-phosphate hydrolase	alternate carbon metabolism	ALLPI	Allose 6-phosphate isomerase	alternate carbon metabolism
DHEDAA	2,4-dihydroxyhept-2-ene-1,7-dioic acid aldolase	alternate carbon metabolism	ALLULPE	Allulose 6-phosphate epimerase	alternate carbon metabolism
MMM2	Methylmalonyl-CoA mutase	alternate carbon metabolism	ARMEPNS	?-D-ribose 1-methylphosphonate 5-triphosphate synthase	alternate carbon metabolism
SALCNH	Salicin hydrolase	alternate carbon metabolism	BGLA1	6-phospho-beta-glucosidase	alternate carbon metabolism
SUCR	Sucrose hydrolyzing enzyme	alternate carbon metabolism	BUTCT	Acetyl-CoA:butyrate-CoA transferase	alternate carbon metabolism
TAG1PK	D Tagatose 1 phosphate kinase	alternate carbon metabolism	CDGUNPD	3,5-cyclic-nucleotide phosphodiesterase	alternate carbon metabolism
ACGAL6PISO	D Galactosamine 6 phosphate isomerase	alternate carbon source	CHOLID	7-?-hydroxysteroid dehydrogenase	alternate carbon metabolism
GALAM6PISO	N Acetyl D Galactosamine 6 phosphate isomerase	alternate carbon source	CPL	Carbon-phosphorous lyase	alternate carbon metabolism
GALAMPTSpp	D Galactosamine transport via PEPPyr periplasm	alternate carbon source	CURR	NADPH-dependent curcumin reductase	alternate carbon metabolism
RAFHpp	Raffinose hydrolase	alternate carbon source	DC6PDA	Chito-oligosaccharide mono-deacetylase	alternate carbon metabolism
PROTRS	Prolyl-tRNA synthetase	amino acid metabolism	DHCURR	NADPH-dependent dihydrocurcumin reductase	alternate carbon metabolism
SELCYSS	Selenocysteine synthase	amino acid metabolism	DXYLTD	D-xylonate dehydratase	alternate carbon metabolism
NACODA	N-acetylornithine deacetylase	arginine and proline metabolism	E4PP	Erythrose-4-phosphate phosphatase	alternate carbon metabolism
PROD2	Proline dehydrogenase	arginine and proline metabolism	F1PP	D-fructose 1-phosphate phosphatase	alternate carbon metabolism
UNK3	2-keto-4-methylthiobutyrate transamination	arginine and proline metabolism	GAPP	Glyceraldehyde-3-phosphate phosphatase	alternate carbon metabolism
2PHACTE	Phenylacetyl CoA thioesterase	aromatic acid breakdown	GNP	Phosphogluconate phosphatase	alternate carbon metabolism
34DHALDD	Aldehyde dehydrogenase 3 4 dihydroxyphenylacetaldehyde NAD	aromatic acid breakdown	HPACOAT	Hydroxyphenylacetyl-CoA thioesterase	alternate carbon metabolism
34PHACTE	Phenylacetyl CoA thioesterase	aromatic acid breakdown	HPYRP	3-phosphohydroxypyruvate phosphatase	alternate carbon metabolism
35PHACTE	Phenylacetyl CoA thioesterase	aromatic acid breakdown	HXCT	Acetyl-CoA:hexanoate-CoA transferase	alternate carbon metabolism
3HOXPACt2pp	HPA permease	aromatic acid breakdown	INOSTO	Myo-Inositol:oxygen oxidoreductase	alternate carbon metabolism
3HPAOX	HPA monooxygenase	aromatic acid breakdown	LKDRA	2-keto-3-deoxy-L-rhamnonate aldolase	alternate carbon metabolism
3NTYROXDApp	3 Nitrotyramine oxygen oxidoreductase deaminating flavin containing periplasm	aromatic acid breakdown	MC6PH	Monoacetylchitobiose-6-phosphate hydrolase	alternate carbon metabolism
3PHACOAOR	Phenylacetyl CoA oxygenase/reductase	aromatic acid breakdown	METGLCUR	1-O-Methyl-Beta-D-glucuronidase	alternate carbon metabolism
3PHACTE	Phenylacetyl CoA thioesterase	aromatic acid breakdown	PACOAT	Phenylacetyl-CoA thioesterase	alternate carbon metabolism
4H3NALDD	Aldehyde dehydrogenase 4 hydroxy 3 nitrophenylacetaldehyde NAD	aromatic acid breakdown	PCNO	Propanoyl-CoA:NADP+ 2-oxidoreductase	alternate carbon metabolism
4H3NPACAM	4 hydroxy 3 nitrophenylacetate amidase	aromatic acid breakdown	PHDA	Phenylhydantoinase	alternate carbon metabolism
4HALDD	Aldehyde dehydrogenase 4 hydroxyphenylacetaldehyde NAD	aromatic acid breakdown	PPDOy	Propane-1,2-diol:NADP+ 1-oxidoreductase	alternate carbon metabolism
4PHACTE	Phenylacetyl CoA thioesterase	aromatic acid breakdown	PRCPD	5-phospho-?-D-ribosyl 1,2-cyclic phosphate phosphodiesterase	alternate carbon metabolism
OPETDC	OPET decarboxylase	aromatic acid breakdown	RHMND	L-rhamnonate dehydratase	alternate carbon metabolism
PACt1	Phenylacetic acid transport via outer membrane porin	aromatic acid breakdown	RPNTPH	RPnTP hydrolase	alternate carbon metabolism
PHACTE	Phenylacetyl CoA thioesterase	aromatic acid breakdown	RU5PP	Ribulose-5-Phosphate Phosphatase	alternate carbon metabolism
HACD1i	3-hydroxyacyl-CoA dehydrogenase (acetoacetyl-CoA)	cell envelope biosynthesis	SQGH	Sulfoquinovosidase	alternate carbon metabolism
HACD2i	3-hydroxyacyl-CoA dehydrogenase (3-oxohexanoyl-CoA)	cell envelope biosynthesis	SQVOSI	Sulfoquinovose isomerase	alternate carbon metabolism
HACD3i	3-hydroxyacyl-CoA dehydrogenase (3-oxooctanoyl-CoA)	cell envelope biosynthesis	PROD3	Proline dehydrogenase (q8)	arginine and proline metabolism
HACD4i	3-hydroxyacyl-CoA dehydrogenase (3-oxodecanoyl-CoA)	cell envelope biosynthesis	ACOAD1fr	Acyl-CoA dehydrogenase (butanoyl-CoA)	cell envelope biosynthesis
HACD5i	3-hydroxyacyl-CoA dehydrogenase (3-oxododecanoyl-CoA)	cell envelope biosynthesis	ACOXT	Acetyl-CoA:oxalate CoA-transferase	cell envelope biosynthesis
HACD6i	3-hydroxyacyl-CoA dehydrogenase (3-oxotetradecanoyl-CoA)	cell envelope biosynthesis	KDUI	5-keto-4-deoxyuronate isomerase	cell envelope biosynthesis
HACD7i	3-hydroxyacyl-CoA dehydrogenase (3-oxohexadecanoyl-CoA)	cell envelope biosynthesis	PUACGAMS	Poly-?-1,6-N-acetyl-D-glucosamine synthase	cell envelope biosynthesis
HACD8i	3-hydroxyacyl-CoA dehydrogenase (3-oxooctadecanoyl-CoA)	cell envelope biosynthesis	TDPDRE	DTDP-4-dehydrorhamnose 3,5-epimerase	cell envelope biosynthesis
UPLA4NT	Undecaprenyl phosphate 4-amino-4-deoxy L-arabinose synthase	cell envelope biosynthesis	TDPDRR	DTDP-4-dehydrorhamnose reductase	cell envelope biosynthesis
4HTHRS	4-Hydroxy-L-threonine synthase	cofactor and prosthetic group biosynthesis	UDPGALM	UDPgalactopyranose mutase	cell envelope biosynthesis
ADOCBLPP	Adenosylcobalamin phosphate phosphatase	cofactor and prosthetic group biosynthesis	UDPGPT	Undecaprenyl-phosphate glucose phosphotransferase	cell envelope biosynthesis
ADOCBLPS	Adenosylcobalamin phosphate synthase	cofactor and prosthetic group biosynthesis	XYHDL	?-D-xyloside xylohydrolase	cell envelope biosynthesis
DSCLCOCH	Sirohydrochlorin cobaltochelatase	cofactor and prosthetic group biosynthesis	4ABZGLUH	P-aminobenzoyl-glutamate hydrolase	cofactor and prosthetic group biosynthesis
MECDPDH2	2C-methyl-D-erythritol 2,4 cyclodiphosphate dehydratase	cofactor and prosthetic group biosynthesis	ACP1_FMN	Acid phosphatase (FMN)	cofactor and prosthetic group biosynthesis
NMNR	Nmn hydrolysis	cofactor and prosthetic group biosynthesis	ACP1p	Acid phosphatase (FMN)	cofactor and prosthetic group biosynthesis
NPHS	Naphthoate synthase	cofactor and prosthetic group biosynthesis	CXSAMS	Carboxy-S-adenosyl-L-methionine synthase	cofactor and prosthetic group biosynthesis
OMMBLHX	2-Octaprenyl-3-methyl-6-methoxy-1,4-benzoquinol hydroxylase	cofactor and prosthetic group biosynthesis	OMMBLHXy	2-Octaprenyl-3-methyl-6-methoxy-1,4-benzoquinol hydroxylase (NADPHl)	cofactor and prosthetic group biosynthesis
OMPHHX	2-octaprenyl-6-methoxyphenol hydroxylase	cofactor and prosthetic group biosynthesis	OMPHHXy	2-octaprenyl-6-methoxyphenol hydroxylase (NADPH)	cofactor and prosthetic group biosynthesis
OMPHHX3	2-octaprenyl-6-methoxyphenol hydroxylase (anaerobic)	cofactor and prosthetic group biosynthesis	OPHHXy	2-Octaprenylphenol hydroxylase (NADPH)	cofactor and prosthetic group biosynthesis
OPHHX	2-Octaprenylphenol hydroxylase	cofactor and prosthetic group biosynthesis	AI2K	Autoinducer-2 kinase	cysteine and methionine metabolism
RNMK	Ribosylnicotinamide kinase	cofactor and prosthetic group biosynthesis	CYSTA	Cysteine transaminase	cysteine and methionine metabolism
THZPSN	Thiazole phosphate synthesis	cofactor and prosthetic group biosynthesis	HCYSMT	Homocysteine S-methyltransferase	cysteine and methionine metabolism
DHPTDCs	4,5-dihydroxy-2,3-pentanedione cyclization (spontaneous)	cysteine and methionine metabolism	HCYSMT2	Homocysteine Methyltransferase	cysteine and methionine metabolism
SCYSSL	S-sulfo-L-cysteine sulfite lyase	cysteine and methionine metabolism	METNA	L-amino acid N-acyltransferase	cysteine and methionine metabolism
AGMPTRCtpp	Agmatine/putrescine antiporter (periplasm)	extracellular exchange	PAI2I	Phospho-AI-2 isomerase	cysteine and methionine metabolism
DMALRED	(S)-Malate:(acceptor) oxidoreductase	Extracellular exchange	PAI2T	3-hydroxy-2,4-pentadione 5-phosphate thiolase	cysteine and methionine metabolism
GLXO1	GLXO1	Extracellular exchange	4HTHRA	4-hydroxy-L-threonine aldolase	glycine, serine and threonine metabolism
HHDDI	2-hydroxyhepta-2,4-diene-1,7-dioate isomerase	extracellular exchange	AHGDx	(S)-alpha-hydroxyglutarate dehydrogenase	glycine, serine and threonine metabolism
SLCYSS	O-acetyl-L-serine sulfhydrylase	extracellular exchange	ARHGDx	(R)-alpha-hydroxyglutarate dehydrogenase	glycine, serine and threonine metabolism
UAG4Ei_copy2	UDP-N-acetylglucosamine 4-epimerase	Extracellular exchange	SHGO	S-2-hydroxyglutarate oxidase	glycine, serine and threonine metabolism
FFSD	Beta-fructofuranosidase	Galactose metabolism	G1PP	Glucose-1-phosphatase	glycolysis/gluconeogenesis
G3PCT	Glycerol-3-phosphate cytidylyltransferase	Glycerophospholipid metabolism	DHGLYH	Dehydroglycine Hydratase	glyoxylate metabolism
GLYALDDr	D-Glyceraldehyde dehydrogenase	Glycolysis / Gluconeogenesis	NADHPO	NADH peroxidase	heterotroph specific subsystems
FLDR	Flavodoxin reductase (NADPH)	heterotroph specific subsystems	TEO2M	Tellurite methyltransferase	heterotroph specific subsystems
IMACTD	Imidazole acetaldeyde dehydrogenase	Histidine biosynthesis	AMPNTAT	Aminoalkylphosphonate N-acetyltransferase	inorganic ion transport and metabolism
UROCANH	Urocanate hydratase	histidine metabolism	CLtipp	Chloride ion transport in via diffusion (periplasm)	inorganic ion transport and metabolism
FE3DHBZSabcpp	Ferric 2,3-dihydroxybenzoylserine transport via ABC system (periplasm)	inorganic ion transport and metabolism	DHBSZ3FEabcpp	23dhbsz3 Fe III transport via ABC system periplasm	inorganic ion transport and metabolism
SALCHS2FEabcpp	Salmochelin s2 Fe III transport via ABC system periplasm	inorganic ion transport and metabolism	FE3DCITabcpp	Iron transport from ferric-dicitrate via ABC system (periplasm)	inorganic ion transport and metabolism
SALCHS2FEexs	Salmochelin s2 Fe III sequestration	inorganic ion transport and metabolism	FE3DCITexs	Dicitrate Fe(III) binding (spontaneous)	inorganic ion transport and metabolism
SALCHS4FEabcpp	Salmochelin S4 Fe III transport via ABC system periplasm	inorganic ion transport and metabolism	FE3DCITR5	Ferric-dicitrate reductase via nadph	inorganic ion transport and metabolism
SALCHS4FEexs	Salmochelin S4 Fe III binding spontaneous	inorganic ion transport and metabolism	FEENTERR4	Fe-enterobactin reduction via nadph	inorganic ion transport and metabolism
SELtpp	Selenate transport via proton symport (periplasm)	inorganic ion transport and metabolism	PItpp	Phosphate export via facillated diffusion (periplasm)	inorganic ion transport and metabolism
SLNTtpp	Selenite transport via proton symport (periplasm)	inorganic ion transport and metabolism	SELabcpp	Selenatenate transport via ABC system (periplasm)	inorganic ion transport and metabolism
GLCR1TRA1	Glucosyltransferase I LPS R1 core synthesis	lipopolysaccharide biosynthesi recycling	SLNTabcpp	Selenite ABC transporter (periplasm)	inorganic ion transport and metabolism
GLCR1TRB1	Glucosyltransferase I LPS R1 core synthesis	lipopolysaccharide biosynthesi recycling	3HBZCT	3-hydroxybenzoyl-CoA thioesterase	lipopolysaccharide biosynthesis/recycling
HEPKA2	LPS heptose kinase II LPS core synthesis	lipopolysaccharide biosynthesi recycling	ECA4OALpp	Enterobacterial common antigen (x4) O-antigen ligase (periplasm)	lipopolysaccharide biosynthesis/recycling
HEPKB2	LPS heptose kinase II LPS core synthesis	lipopolysaccharide biosynthesi recycling	HEPT4	Heptosyltransferase IV (LPS core synthesis)	lipopolysaccharide biosynthesis/recycling
UAG4Ei_copy1	UDP-N-acetylglucosamine 4-epimerase	lipopolysaccharide biosynthesi recycling	MOAT3C	3-deoxy-D-manno-octulosonic acid transferase III (LPS core biosynthesis)	lipopolysaccharide biosynthesis/recycling
ENLIPIDAt1ex	Phosphoethanolamine lipid IVa transport via vector periplasm to extracellular	lipopolysaccharide biosynthesirecycling	O16A4Lpp	O16 anitgen (x4) ligase (periplasm)	lipopolysaccharide biosynthesis/recycling
ENLIPIDAt2ex	Phosphoethanolamine lipid IVa transport via vector periplasm to extracellular	lipopolysaccharide biosynthesirecycling	O16AP1pp	O16 antigen polymerase (periplasm)	lipopolysaccharide biosynthesis/recycling
4ABUTD	4-Aminobutyraldehyde:NAD+ oxidoreductase	Lysine degradation	O16AP2pp	O16 antigen polymerase (periplasm)	lipopolysaccharide biosynthesis/recycling
GLCOAS	Glutaryl-CoA synthetase	lysine metabolism	O16AP3pp	O16 antigen polymerase (periplasm)	lipopolysaccharide biosynthesis/recycling
OXPTNDH	Glutarate-semialdehyde:NAD+ oxidoreductase	lysine metabolism	O16AUNDtpp	O16 antigen (flippase, cytoplasm to periplasm)	lipopolysaccharide biosynthesis/recycling
PPRDNDH	Piperideine dehydrogenase	lysine metabolism	O16GALFT	Galactofuranosyltransferase (LPS O16 antigen biosynthesis)	lipopolysaccharide biosynthesis/recycling
NICRNS	Nicotinate D-ribonucleotide synthase (ATP)	Nicotinate and nicotinamide metabolism	O16GLCT1	Glucosyltransferase I (LPS O16 antigen biosynthesis)	lipopolysaccharide biosynthesis/recycling
NMNHYD	Nicotinamide ribonucleotide phosphohydrolase	Nicotinate and nicotinamide metabolism	RHAT1	Rhamnosyltransferase I (LPS core biosynthesis)	lipopolysaccharide biosynthesis/recycling
ALDD31	Aminoacetaldehyde oxidation	Oxidative phosphorilation	NADHHR	NADH hydratase	metabolite repair
6APAt1	6 aminopenicillanic acid transport via outer membrane porin	penicillin breakdown	NADHHS	NADH hydratase	metabolite repair
PENAM	Penicillin Amidase	penicillin breakdown	NADHXD	NADHX dehydratase	metabolite repair
PENGt1	Penicillin transport via outer membrane porin	penicillin breakdown	NADHXE	NADHX epimerase	metabolite repair
PHACOAOR	PHACOAOR	phenylalanine, tyrosine and tryptophan biosynthesis	NADPHHR	NADPH hydratase	metabolite repair
URIDK2r	Uridylate kinase (dUMP)	purine and pyrimidine biosynthesis	NADPHHS	NADPH hydratase	metabolite repair
PFOR	Pyruvate flavodoxin oxidoreductase	pyruvate metabolism/tca cycle	NADPHXD	NADPHX dehydratase	metabolite repair
RAFH	Raffinose hydrolyzing enzyme	Starch and sucrose metabolism	NADPHXE	NADPHX epimerase	metabolite repair
URFGTT	UDP-L-rhamnose:flavonol-3-O-D-glucoside L-rhamnosyltransferase	Starch and sucrose metabolism	ALR2x	Aldose reductase (methylglyoxal) (nadh)	methylglyoxal metabolism
PSUDS	Pseudouridylate synthase	translation	UGCIAMH	Ureidoglycine aminohydrolase	nitrogen metabolism
4HTHRtex	4-hydroxy-L-threonine transport	transport	DMSOR2	Dimethyl sulfoxide reductase (Demethylmenaquinol 8)	oxidative phosphorylation
CHITOBpts	Chitobiose transport via PTS	transport	DMSOR2pp	Dimethyl sulfoxide reductase (Demethylmenaquinol 8) (periplasm)	oxidative phosphorylation
DDCAt2pp	Dodecanoate transport via proton symport	transport	TMAOR2	Trimethylamine N-oxide reductase (demethylmenaquinol 8)	oxidative phosphorylation
GULNLtex	L-gulonate transport	transport	QUINDHyi	Quinate dehydrogenase (NADP)	phenylalanine, tyrosine and tryptophan biosynthesis
HDCAt2pp	Hexadecanoate transport via proton symport	transport	CDPPH	CDP phosphohydrolase	purine and pyrimidine biosynthesis
INOSTtpp	Myo-inositol transport	transport	CYTDK1	ATP:cytidine 5-phosphotransferase	purine and pyrimidine biosynthesis
INSTt2	Inositol transport in via proton symport	transport	GMPS	GMP synthase	purine and pyrimidine biosynthesis
LEUt4rpp	L-leucine transport in via sodium symport	transport	LDGUNPD	Linear diguanylate phosphodiesterase	purine and pyrimidine biosynthesis
OCDCAt2pp	Octadecanoate transport via proton symport	transport	NDP3	Nucleoside diphosphatase GDP	purine and pyrimidine biosynthesis
OCDCEAt2pp	Octadecenoate transport via proton symport	transport	NDP7	Nucleoside diphosphatase UDP	purine and pyrimidine biosynthesis
RNAMtpp	Nicotinamide riboside transport	transport	PNSPA	Purine Nucleoside Phorphoramidase	purine and pyrimidine biosynthesis
TCBt2ex	Tricarballylate transport into periplasm	transport	PSURIK	Pseudouridine kinase	purine and pyrimidine biosynthesis
TTDCAt2pp	Tetradecanoate transport via proton symport	transport	PYK2	Pyruvate kinase(2)	purine and pyrimidine biosynthesis
SALCHS4FEtonex	Salmochelin S4 Fe III transport via ton system extracellular	transport outer membrane	PYK3	Pyruvate kinase(3)	purine and pyrimidine biosynthesis
2PGtex	D Glycerate 2 phosphate transport via diffusion extracellular to periplasm	transport outer membrane porin	PYK4	Pyruvate kinase(4)	purine and pyrimidine biosynthesis
3hoxpactex	3 hydroxyphenylacetic acid transport via diffusion extracellular to periplasm	transport outer membrane porin	PYK6	RE2954	purine and pyrimidine biosynthesis
3PGtex	3 Phospho D glycerate transport via diffusion extracellular to periplasm	transport outer membrane porin	URIK1	Uridine kinase ATPUridine	purine and pyrimidine biosynthesis
ACONCtex	Cisaconitat transport via diffusion extracellular to periplasm	transport outer membrane porin	YUMPS	YUMP synthetase	purine and pyrimidine biosynthesis
AEPtex	AEP transport via diffusion extracellular to periplasm	transport outer membrane porin	23DOGULNt4pp	Na+/ 2,3-Dioxo-L-gulonate symport (periplasm)	transport, inner membrane
AIRStex	Aminoimidazole riboside transport via diffusion extracellular to periplasm	transport outer membrane porin	2DGLCptspp	2-Deoxy-D-glucose transport via PEP:Pyr PTS (periplasm)	transport, inner membrane
CLBtpp	Cellobiose transport via permease	transport outer membrane porin	4ABZGLUtr	P-aminobenzoyl glutamate:H+ symporter	transport, inner membrane
DRIBtex	Deoxyribose transport via diffusion extracellular to periplasm	transport outer membrane porin	4HBZt3pp	4-hydroxybenzoate transport out via antiporter	transport, inner membrane
FOAMtex	Formamide transport via diffusion extracellular to periplasm	transport outer membrane porin	AI2abcpp	Autoinducer-2 ABC transporter	transport, inner membrane
GALAMtex	D Galactosamine transport transport via diffusion extracellular to periplasm	transport outer membrane porin	AI2tpp	Quorum signal AI-2 exporter	transport, inner membrane
ICITtex	Citrate transport via diffusion extracellular to periplasm	transport outer membrane porin	ASCBptspp	L-ascorbate transport via PEP:Pyr PTS (periplasm)	transport, inner membrane
OAAtex	Oxaloacetate transport via diffusion extracellular to periplasm	transport outer membrane porin	CH4t2pp	Methane Transport(periplasm)	transport, inner membrane
RAFFtex	Raffinose transport transport via diffusion extracellular to periplasm	transport outer membrane porin	CHLt3pp	Choline transport via proton antiport (periplasm)	transport, inner membrane
SALCHSXtex	Salmochelin SX via diffusion extracellular to periplasm	transport outer membrane porin	CHOLATEtpp	Cholate transport via proton antiport	transport, inner membrane
SALCNtex	Salicin transport transport via diffusion extracellular to periplasm	transport outer membrane porin	CUt2pp	Copper transport out via permease (no H+)	transport, inner membrane
SALCtpp	Salicin transport via permease	transport outer membrane porin	CYSItpp	Cystine efflux transport	transport, inner membrane
SUCtpp	Sucrose transport via permease	transport outer membrane porin	DHPStr	2,3-dihydroxypropane 1-sulfonate transporter	transport, inner membrane
TAGtex	D Tagatose transport via diffusion extracellular to periplasm	transport outer membrane porin	FADt	FAD transporter, periplasm	transport, inner membrane
TETtex	Tetrathionate transport via diffusion extracellular to periplasm	transport outer membrane porin	FMNt	FMN transporter, periplasm	transport, inner membrane
4HOXPACt2pp	4 hydroxyphenylacetate transport in via proton symport periplasm	transport, inner membrane	Ftpp	F- efflux transport	transport, inner membrane
4HTHRtrpp	4-hydroxy-L-threonine transport	transport, inner membrane	FUMt1pp	Fumarate transport via diffusion in (periplasm)	transport, inner membrane
ACGALptspp	N-Acetyl-D-galactosamine transport via PEP:Pyr PTS (periplasm)	transport, inner membrane	GSNt3pp	Guanosine transport out via proton antiport (periplasm)	transport, inner membrane
AIRStpp	Aminoimidazole riboside facilitated transport periplasm	transport, inner membrane	ILEt3pp	L-isoleucine transport out via proton antiport (periplasm)	transport, inner membrane
ASNabcpp	L-asparagine transport via ABC system (periplasm)	transport, inner membrane	INSt3pp	Inosine transport out via proton antiport (perisplasm)	transport, inner membrane
CLBptspp	Cellobiose transport via PEPPyr periplasm	transport, inner membrane	LEUt3pp	L-leucine transport out via proton antiport (periplasm)	transport, inner membrane
CYSIabcpp	L cystine uptake via ABC system periplasm	transport, inner membrane	MEPNabcpp	Methylpshophonic acid abc transporter	transport, inner membrane
DARBabcpp	D-arabinose transport via ABC system (periplasm)	transport, inner membrane	METGLCURt2pp	1-O-methyl-Beta-D-glucuronate transport via proton symport (periplasm)	transport, inner membrane
DARBt2rpp	D-arabinose transport via proton symport (periplasm)	transport, inner membrane	METt3pp	L-methionine tranport out via proton antiport (periplasm)	transport, inner membrane
DARBt3ipp	D-arabinose transport via proton antiport (periplasm)	transport, inner membrane	MN2tipp	Manganese transport in via permease (no H+)	transport, inner membrane
OAAt2_2pp	Oxaloacetate transport via proton symport 2 H periplasm	transport, inner membrane	PHEtipp	L-phenylalanine transport out (periplasm)	transport, inner membrane
SALCptspp	Salicin transport via PEPPyr periplasm	transport, inner membrane	PSURItpp	Pseudouridine transport via permease	transport, inner membrane
SUCCt3pp	Succinate transport out via proton antiport (periplasm)	transport, inner membrane	PUACGAMtr	Transport of poly-?-1,6-N-acetyl-D-glucosamine (poly-?-1,6-N-acetyl-D-glucosamine synthase)	transport, inner membrane
TARTRtpp	Tartrate facilitated transport periplasm	transport, inner membrane	SERtpp	L-serine export via facilitated transport	transport, inner membrane
DARBtex	D-arabinose transport via diffusion (extracellular to periplasm)	transport, outer membrane	SQtr	Sulfoquinovose transporter	transport, inner membrane
HPAtex	4-hydroxyphenylacetate transport via diffusion (extracellular to periplasm)	transport, outer membrane	SUCCt1pp	Succinate transport via diffusion in (periplasm)	transport, inner membrane
TRPTA	Tryptophan transaminase	tryptophan metabolism	TRPtipp	L-tryptophan transport out (periplasm)	transport, inner membrane
OHEDH	2-oxo-hept-3-ene-1,7-dioate hydratase	tyrosine metabolism	TYRtipp	L-tyrosine transport out (periplasm)	transport, inner membrane
AMMQT8_2	S-adenosylmethione:2-demethylmenaquinone methyltransferase	Ubiquinone and other terpenoid-quinone biosynthesis	URATEtpp	Uric acid transporter	transport, inner membrane
			URAtpp	Uracil export via facillitated diffusion (periplasm)	transport, inner membrane
			VALt3pp	L-valine transport out via proton antiport (periplasm)	transport, inner membrane
			2DGLCtex	2-Deoxy-D-glucose transport via diffusion (extracellular)	transport, outer membrane
			4ABZGLUtex	P-aminobenzoyl glutamate transport via diffusion (extracellular to periplasm)	transport, outer membrane
			AI2tex	Ai2 transport, outer membrane	transport, outer membrane
			CH4tex	Methane Transport(extracellular via diffusion)	transport, outer membrane
			CS1tex	Cesium transport via diffusion	transport, outer membrane
			DHPStex	2,3-dihydroxypropane 1-sulfonate transport via diffusion	transport, outer membrane
			FADtex	FAD transport, outer membrane	transport, outer membrane
			FMNtex	FMN transport, outer membrane	transport, outer membrane
			Ftex	Fluoride transport via diffusion	transport, outer membrane
			MEPNtex	Methylphosphonic acid transport via diffusion (extracellular to periplasm)	transport, outer membrane
			METGLCURtex	1-O-methyl-Beta-D-glucuronate via diffusion (extracellular)	transport, outer membrane
			PSURItex	Pseudouridine transport via diffusion (extracellular to periplasm)	transport, outer membrane
			SQtex	Sulphoquinovose transport via diffusion	transport, outer membrane
			URATEtex	Uric acid transport	transport, outer membrane
			VPAMTr	Valine-pyruvate aminotransferase	valine, leucine and isoleucine metabolism
