# Supplementary material for: Synthetic microbial communities of heterotrophs and phototrophs facilitate sustainable growth
Source: Nat Commun. 2020 Jul 30;11:3803. doi: 10.1038/s41467-020-17612-8 (PMC7393147; doi:10.1038/s41467-020-17612-8)
Supplement: Supplementary file 9 — Supplementary Data 5 [file 41467_2020_17612_MOESM9_ESM.xlsx]

## Sheet: Sheet1
Supplementary Data 5. Measurements of intracellular and extracellular metabolites by NMR and GC-MS
		NMR					GC-MS						Predicted
		Extracellular			Intracellular		Extracellular			Intracellular			Exchanged	Production flux
Metabolite	Metabolite ID	E. coli K-12 (μM)	Coculture (μM)	S. elongatus (μM)	E. coli K-12 (μM)	S. elongatus (μM)	E. coli K-12 (Z-score)	S. elongatus (Z-score)	Coculture (Z-score)	E. coli K-12 (Z-score)	S. elongatus (Z-score)	Alternate measured compound	Se-EcK-12		S. elongatus cscB+	E. coli K-12
2-oxoglutarate	akg	404.2	0	0	1269.5	46.2	0.207945	-0.609573	-0.977605	2.07737	0.0846008			-0.0775739	-0.0913997	-0.0879719
3-phosphoglyceric acid	g3pg	NF	NF	NF	NF	NF	-0.412885	-0.4613	-0.416594	-0.391489	2.25813	*Acetoacetate	2.6	0.0775739	5.75588e-06	0.0879323
4-hydroxybenzoate	4hbz	12.8	0	0	31.1	0	2.25884	-0.403791	-0.335393	-0.534767	-0.417802			-3.10296e-07	5.75588e-06	-1.75943e-07
Acetate	ac_	424	2.3	3.4	10891.7	157.9	NF	NF	NF	NF	NF			0.0776085	0.0888021	0.0879327
Acetone*	aact	7.3	4.4	7.2	710.1	10.8	-0.601125	-0.770652	0.556137	1.94259	-0.917298	*Acetoacetate		1.55148e-07	0.0888021	1.75943e-07
Adenine*	ade	0	0	0	238.2	64.1	-0.749838	-0.78014	0.343132	1.57505	1.07236		0.0348	-0.0776088	0.0231991	0.0880115
Citric acid	cit	NF	NF	NF	NF	NF	-0.532447	-0.896436	0.238341	-0.42814	-0.962573			-0.0776	0.047	0.0879
D-arabinose	arab	NF	NF	NF	NF	NF	0.584233	-0.527086	-0.857445	1.75911	-0.591444			-0.077539	0.047	-0.0879716
D-fructose	fru_	NF	NF	NF	NF	NF	-0.51011	-0.590607	-0.586397	0.953351	-0.545837			0.0775739	-5.75588e-06	-0.0880111
D-fructose-6-phosphate	f6p_	NF	NF	NF	NF	NF	-0.528009	-0.528009	-0.528009	2.06873	0.571315			0.0776088	-0.0702466	-0.0879323
D-glucose	glc	0	0	0	12580.2	453.7	-0.469017	-0.503872	-0.498592	2.21245	-0.342516			0.0776437	-0.0733347	0.0878927
D-glucose-6-phosphate	g6p	NF	NF	NF	NF	NF	-0.58303	-0.58303	-0.58303	1.61778	1.29736			-0.0775742	0.0231763	0.0879327
D-mannitol	mnl	NF	NF	NF	NF	NF	-0.377964	-0.377964	-0.377964	2.26779	-0.377964			-3.47532e-05	0.0231763	-7.86467e-05
D-ribose*	rib_	NF	NF	NF	NF	NF	-0.408966	-0.388713	-0.229583	2.26208	-0.36257			0.0776437	0.0231763	0.0880115
D-ribose-5-phosphate	r5p	NF	NF	NF	NF	NF	-0.408366	-0.408366	-0.408366	-0.220387	2.26222			-0.0775044	0.0231642	-0.087932
Ethanol	etoh	13.2	13.7	18.6	0	257.4	NF	NF	NF	NF	NF		2.6	-0.0775739	-0.0231976	-1.75943e-07
Formate	for	1343.2	6.5	43.3	1103.5	306.5	NF	NF	NF	NF	NF		0.359	0.0775912	-0.00443698	0.0879521
Glycerol*	glyc	NF	NF	NF	NF	NF	-1.16573	-1.17473	0.331049	-0.37205	1.59864		1.39	-0.0655199	-0.225684	2.4008
Glycine	gly_	NF	NF	NF	NF	NF	-0.475539	-0.475539	-0.475539	0.178256	2.19944			-0.0775601	0.0929882	-0.087956
Isobutyrate	but_	2.3	0	0	642.5	28.9	-0.378396	-0.375807	-0.378396	2.26779	-0.378396			-3.47532e-05	-0.164572	3.97632e-05
L-aspartic acid	asp_	0	0	0	0	617.8	-0.466663	-0.499897	-0.500806	0.2767	2.1731		0.018	-0.0775477	-0.164572	-0.0880207
L-glutamic acid	glu_	0	0	0	2051.5	9854	-0.48023	-0.48023	-0.48023	0.209582	2.19157		0.0769	0.0715625	10.1266	0.0879223
L-serine	ser_	NF	NF	NF	NF	NF	-0.585026	1.53515	-0.585026	1.38998	-0.585026		1.407	-0.0775468	-0.0464501	0.0880026
L-threonine*	thr_	0	0	0	1512.6	0	-0.376535	-0.398862	-0.255394	-0.370353	2.26377		1.55	-0.0776176	0.0536522	0.0879226
L-valine	val_	0	0	0	330.8	20.3	NF	NF	NF	NF	NF		0.0678	0.0775941	0.0536522	0.0879157
Methanol*	meoh_	1.6	6.7	5.4	19.5	14.2	NF	NF	NF	NF	NF		-1.55e-07	-0.0775739	-0.0073252	1.75943e-07
Pantothenate*	pnto	5.8	0	0	0	0	0.240507	-1.55173	1.05674	0.950812	-0.410311			0.0775393	-5.75588e-06	3.97632e-05
Proline	pro	NF	NF	NF	NF	NF	-0.377964	-0.377964	-0.377964	-0.377964	2.26779			0.0776014	0.00643965	-0.0879411
Propylene glycol	glyclt	4.7	0	0	14.6	0	1.47021	-1.17121	-1.13254	0.135333	0.783726	*Glycolate		-0.0775044	0.0536635	0.0880115
Pyruvate	pyr	0	0	2.6	80.6	61.1	-0.475218	-0.294857	-0.456691	2.249	-0.141597		3.267	0.0776088	0.213437	0.088011
Succinate	succ_	5.4	0	0	1524.3	4	-0.241175	-0.408827	-0.391434	2.26341	-0.428759		36.936	0.0776088	0.0451028	0.0880111
Sucrose	sucr_	903.5	86	101.5	2364.9	1552.8	0.309207	-0.587079	-0.546742	-0.179314	-0.546491			-0.0776434	0.0274861	-3.95873e-05
Tyrosine	tyr	0	0	0	47.3	42.4	-0.545682	-0.545682	-0.545682	0.24674	1.93599			-0.0775439	0.0231676	-0.0880167
Lactate	lac	0	0	0	5142.4	113.7	-0.437362	-0.521895	-0.206247	2.24846	-0.196307		498	-0.0775742	-0.00126134	0.0879719
Predicted metabolites not detected in NMR and GC-MS: L-arganine, L-isoleucine, L-phenylalanine, and homoserine
*Metabolites more abundant in supernatants of cocultures
Standard error of all measurements is below 10% of the average observed concentration. Measurements obtained from independent samples
			Clustergram of NMR metabolite data						Clustergram of GC-MS metabolite data
		*Metabolites predicted to be exchanged						In bold metabolites confirmed experimentally with higher production in coculure
