# Supplementary material for: Synthetic microbial communities of heterotrophs and phototrophs facilitate sustainable growth
Source: Nat Commun. 2020 Jul 30;11:3803. doi: 10.1038/s41467-020-17612-8 (PMC7393147; doi:10.1038/s41467-020-17612-8)
Supplement: Supplementary file 10 — Supplementary Data 6 [file 41467_2020_17612_MOESM10_ESM.xlsx]

## Sheet: Sheet1
Supplementary Table 6. RNA-seq metadata		Supplementary Data 6. RNA-seq metadata
Sample Name	Sample ID	BioProject	BioSample Accession	Organism	strain	Isolate	Complete Name	Date	Location	Sample Type
cyanoBioRep1	Cyano1	PRJNA642094	SAMN15376413	S. elongatus	PCC 7942+cscB	Silver Lab	Synechococcus	2016-08-21	Golden, CO	Cell culture
cyanoBioRep2	Cyano2	PRJNA642094	SAMN15376413	S. elongatus	PCC 7942+cscB	Silver Lab	Synechococcus	2016-08-21	Golden, CO	Cell culture
cyanoBioRep3	Cyano3	PRJNA642094	SAMN15376413	S. elongatus	PCC 7942+cscB	Silver Lab	Synechococcus	2016-08-21	Golden, CO	Cell culture
coCultureBioRep1	Coculture1	PRJNA642094	SAMN15376414	S. elongatus+E. coli	cscB/9637	Silver Lab	Synechococcus+Escherichia	2016-08-21	Golden, CO	Cell culture
coCultureBioRep2	Coculture2	PRJNA642094	SAMN15376414	S. elongatus+E. coli	cscB/9637	Silver Lab	Synechococcus+Escherichia	2016-08-21	Golden, CO	Cell culture
coCultureBioRep3	Coculture3	PRJNA642094	SAMN15376414	S. elongatus+E. coli	cscB/9637	Silver Lab	Synechococcus+Escherichia	2016-08-21	Golden, CO	Cell culture
ecoliBioRep1	Ecoli1	PRJNA642094	SAMN15376410	E. coli	ATCC 9637	Silver Lab	Escherichia	2016-08-21	Golden, CO	Cell culture
ecoliBioRep2	Ecoli2	PRJNA642094	SAMN15376410	E. coli	ATCC 9637	Silver Lab	Escherichia	2016-08-21	Golden, CO	Cell culture
ecoliBioRep3	Ecoli3	PRJNA642094	SAMN15376410	E. coli	ATCC 9637	Silver Lab	Escherichia	2016-08-21	Golden, CO	Cell culture
