# Supplementary material for: Synthetic microbial communities of heterotrophs and phototrophs facilitate sustainable growth
Source: Nat Commun. 2020 Jul 30;11:3803. doi: 10.1038/s41467-020-17612-8 (PMC7393147; doi:10.1038/s41467-020-17612-8)
Supplement: Supplementary file 11 — Supplementary Data 7 [file 41467_2020_17612_MOESM11_ESM.xlsx]

## Sheet: Sheet1
Supplementary Data 7. Expression analysis
Heterotorphic partner	E. coli K12									B. subtilis						E. coli W						Y. lipolytica
Subsystem	RNA-seq monoculture	RNA-seq coculture	Total exp expression	Predicted flux mono	Predicted flux coculture	Fold change RNA-seq	Fold change predicted	Total expression RNA-seq-Prediction	Total expression prediction	Predicted flux mono	Predicted flux coculture	Fold change RNA-seq	Fold change predicted	Total expression RNA-seq-Prediction	Total expression prediction	Predicted flux mono	Predicted flux coculture	Fold change RNA-seq	Fold change predicted	Total expression RNA-seq-Prediction	Total expression prediction	Predicted flux mono	Predicted flux coculture	Fold change RNA-seq	Fold change predicted	Total expression RNA-seq-Prediction	Total expression prediction
Alanine, aspartate and glutamate metabolism	0.00110114	0.00105365	0.0010774	-0.0221901	-0.0141438	0.956871	0.637391	0.00762247	0.018167	-0.0236681	-0.0211039	0.956871	0.891659	0.0111025	0.022386	-0.0234104	-0.0147144	0.956871	0.628544	0.00790779	0.0190624	-0.0228665	-0.0259605	0.956871	1.1353	0.0119838	0.0244135
Arginine and proline metabolism	0.0158452	0.0284911	0.0221681	0.476868	0.620378	1.79809	1.30094	0.25268	0.548623	0.50863	0.540758	1.79809	1.06317	0.268561	0.524694	0.503091	0.640438	1.79809	1.27301	0.265791	0.571764	0.491404	0.546155	1.79809	1.11142	0.259948	0.51878
Biomass and maintenance functions	1.49438	0.888766	1.19157	0.965613	1.22427	0.594737	1.26787	1.09494	1.09494	1.07219	1.11536	0.594737	1.04026	1.09378	1.09378	0.948484	1.25643	0.594737	1.32467	1.10246	1.10246	1.05898	1.12005	0.594737	1.05767	1.08952	1.08952
Cell envelope biosynthesis	0.00369617	0.00349426	0.00359521	0.00388696	0.00329609	0.945372	0.847986	0.00359521	0.00359152	0.00428203	0.00364088	0.945372	0.85027	0.00366853	0.00396146	0.00389748	0.00322189	0.945372	0.826659	0.00359521	0.00355968	0.00418105	0.00574363	0.945372	1.37373	0.00393861	0.00496234
Cofactor and prosthetic group biosynthesis	1.22657	1.11199	1.16928	0.973287	1.14269	0.906582	1.17405	1.12734	1.05799	1.04183	1.06568	0.906582	1.02289	1.08884	1.05376	1.02109	1.08748	0.906582	1.06501	1.09973	1.05429	1.00034	1.11344	0.906582	1.11306	1.11271	1.05689
Cofactor regeneration	0.681016	0.326992	0.504004	0.98344	0.682947	0.480154	0.694448	0.681982	0.833194	1.0527	1.10329	0.480154	1.04806	0.866859	1.078	1.03175	0.483085	0.480154	0.468222	0.582051	0.757415	1.01078	1.05613	0.480154	1.04487	0.845896	1.03345
Cysteine and methionine metabolism	0.0271485	0.0181975	0.022673	0.390925	0.49448	0.670295	1.2649	0.209037	0.442702	0.416963	0.438047	0.670295	1.05057	0.222056	0.427505	0.412421	0.450233	0.670295	1.09168	0.219785	0.431327	0.402841	0.46018	0.670295	1.14234	0.214995	0.43151
Glycine, serine and threonine metabolism	0.0458607	0.0116696	0.0287651	0.905383	0.967282	0.254458	1.06837	0.475622	0.936332	0.965687	0.946083	0.254458	0.979699	0.495972	0.955885	0.955169	0.792428	0.254458	0.82962	0.419144	0.873798	0.932981	1.03195	0.254458	1.10608	0.489421	0.982466
Glycolysis/gluconeogenesis	2.77131	3.30663	3.03897	0.317941	0.329242	1.19317	1.03554	1.55028	0.323592	0.339067	0.362635	1.19317	1.06951	1.56697	0.350851	0.337673	0.293168	1.19317	0.868201	1.55449	0.31542	0.32692	0.369109	1.19317	1.12905	1.57021	0.348015
Histidine metabolism	16.1434	8.89285	12.5181	1.76399	2.00459	0.550865	1.13639	5.44872	1.88429	1.88149	1.90945	0.550865	1.01486	5.40115	1.89547	1.86099	1.84768	0.550865	0.992845	5.37692	1.85434	1.81776	2.02206	0.550865	1.11239	5.45745	1.91991
Inorganic ion transport and metabolism	0.83434	1.16566	1	1.4715	1.88246	1.02324	1.27928	2.32558	1.67698	1.64422	1.7097	1.02324	1.03982	2.23919	1.67696	1.46796	1.96557	1.02324	1.33898	2.36713	1.71677	1.62179	1.72105	1.02324	1.0612	2.24487	1.67142
Glutathione metabolism	0.735644	1.26436	1	0.767835	1.23217	1.7187	1.60473	1	1	0.792548	1.20745	1.7187	1.52351	1	1	0.817725	1.18228	1.7187	1.44581	1	1	0.692931	1.30707	1.7187	1.88629	1	1
Murein biosynthesis	1.40708	1.44933	1.4282	1.39921	1.53689	1.03003	1.0984	1.4282	1.46805	1.45172	1.48383	1.03003	1.02211	1.45053	1.46777	1.46989	1.46552	1.03003	0.997024	1.45742	1.46771	1.41891	1.51633	1.03003	1.06866	1.43412	1.46762
One carbon pool by folate	0.00949161	0.014705	0.0120983	0.588961	0.733119	1.54927	1.24477	0.301833	0.66104	0.63044	0.658994	1.54927	1.04529	0.322572	0.644717	0.61789	0.777987	1.54927	1.2591	0.316297	0.697939	0.605332	0.660029	1.54927	1.09036	0.310018	0.632681
Pentose phosphate pathway	0.0644024	0.0412115	0.052807	0.9786	1.16843	0.639907	1.19398	0.521501	1.07352	1.04362	1.06598	0.639907	1.02142	0.554013	1.0548	1.03933	1.1705	0.639907	1.1262	0.551867	1.10492	1.00624	1.10276	0.639907	1.09592	0.535319	1.0545
Phenylalanine, tyrosine and tryptophan biosynthesis	0.0434067	0.0352757	0.0393412	1.97396	2.31344	0.812679	1.17198	1.00868	2.1437	2.10544	2.17352	0.812679	1.03234	1.07442	2.13948	2.08251	2.33349	0.812679	1.12052	1.06296	2.208	2.03413	2.20967	0.812679	1.0863	1.03877	2.1219
Photorespiration/glyoxylate degradation	0.712669	0.55786	0.635265	2.15809	2.41692	0.782776	1.11994	1.43538	2.2875	2.30148	2.43637	0.782776	1.05861	1.50708	2.36893	2.29202	2.26426	0.782776	0.987891	1.48847	2.27814	2.21903	2.48927	0.782776	1.12178	1.46585	2.35415
Phototroph specific subsystems	0.939968	1.06003	1	0.919415	1.08059	1.12773	1.1753	1	1	0.985631	1.01437	1.12773	1.02916	1	1	0.942189	1.05781	1.12773	1.12272	1	1	0.960509	1.03949	1.12773	1.08223	1	1
Purine and pyrimidine biosynthesis	1.09922	0.900784	1	0.892971	1.10703	0.819479	1.23971	1	1	0.986555	1.01344	0.819479	1.02726	1	1	0.910262	1.08974	0.819479	1.19717	1	1	0.957733	1.04227	0.819479	1.08826	1	1
Pyruvate metabolism/tca cycle	0.204601	0.218098	0.211349	0.680821	0.893842	1.06597	1.31289	0.449459	0.787332	0.726059	0.72478	1.06597	0.998238	0.471439	0.725419	0.723072	0.796458	1.06597	1.10149	0.470585	0.759765	0.700048	0.778637	1.06597	1.11226	0.459073	0.739342
Threonine and lysine metabolism	0.113866	0.118219	0.116042	3.08771	3.45604	1.03823	1.11929	1.60296	3.27187	3.29337	3.35758	1.03823	1.0195	1.70579	3.32547	3.2575	3.21398	1.03823	0.98664	1.6661	3.23574	3.18183	3.50698	1.03823	1.10219	1.65002	3.34441
Transport, carboxyzome	0.266741	0.189661	0.228201	0.631624	0.788105	0.71103	1.24774	0.449183	0.709865	0.705764	0.713985	0.71103	1.01165	0.486253	0.709874	0.630107	0.755522	0.71103	1.19904	0.448424	0.692814	0.696135	0.728363	0.71103	1.04629	0.481438	0.712249
Transport, inner membrane	0.0102812	0.0122452	0.0112632	2.12318	2.74786	1.19103	1.29422	1.06771	2.43552	2.33898	2.44914	1.19103	1.0471	1.17561	2.39406	2.12892	2.83731	1.19103	1.33274	1.07058	2.48311	2.28382	2.46678	1.19103	1.08011	1.14803	2.3753
Transport, thylakoid membrane	36.4449	29.2098	32.8274	7.61875	8.69569	0.801478	1.14135	18.9528	8.15722	8.39313	8.49904	0.801478	1.01262	18.8544	8.44609	7.63937	7.68475	0.801478	1.00594	18.4473	7.66206	8.1952	9.06441	0.801478	1.10606	19.1371	8.6298
Valine, leucine and isoleucine metabolism	8.96203e-05	9.08425e-05	9.02314e-05	0.429969	0.583602	1.01364	1.35731	0.21503	0.506785	0.458607	0.464784	1.01364	1.01347	0.229349	0.461696	0.453613	0.555652	1.01364	1.22495	0.226852	0.504632	0.443075	0.482557	1.01364	1.08911	0.221583	0.462816
S. elongatus metabolic reactions by subsystem
Aspartate transaminase	asp__L_c_A + akg_c_A -> glu__L_c_A + oaa_c_A					ASPTA_A	Alanine, aspartate and glutamate metabolism
Glutamine synthetase	glu__L_c_A + atp_c_A + nh4_c_A -> pi_c_A + adp_c_A + h_c_A + gln__L_c_A					GLNS_A	Alanine, aspartate and glutamate metabolism
Glutamate synthase (ferredoxin)	2 h_c_A + gln__L_c_A + 2 fdxrd_c_A + akg_c_A -> 2 glu__L_c_A + 2 fdxox_c_A					GLUSfx_A	Alanine, aspartate and glutamate metabolism
L-alanine dehydrogenase	ala__L_c_A + h2o_c_A + nad_c_A -> nadh_c_A + pyr_c_A + h_c_A + nh4_c_A					ALAD_L_A	Alanine, aspartate and glutamate metabolism
L-aspartate oxidase (oxaloacetate forming)	iasp_c_A + h2o_c_A + h_c_A -> oaa_c_A + nh4_c_A					ASPOb_A	Alanine, aspartate and glutamate metabolism
Serine-pyruvate aminotransferase	ala__L_c_A + hpyr_c_A -> pyr_c_A + ser__L_c_A					SPTr_A	Alanine, aspartate and glutamate metabolism
L-asparaginase	h2o_c_A + asn__L_c_A -> asp__L_c_A + nh4_c_A					ASNN_A	Alanine, aspartate and glutamate metabolism
Ornithine Decarboxylase	h_c_A + orn_c_A -> co2_c_A + ptrc_c_A					ORNDC_A	Arginine and proline metabolism
Ornithine transaminase	orn_c_A + akg_c_A -> glu__L_c_A + glu5sa_c_A					ORNTA_A	Arginine and proline metabolism
Acetylglutamate kinase	acglu_c_A + atp_c_A -> acg5p_c_A + adp_c_A					ACGK_A	Arginine and proline metabolism
Glutamate-5-semialdehyde dehydrogenase	h_c_A + glu5p_c_A + nadph_c_A -> pi_c_A + glu5sa_c_A + nadp_c_A					G5SD_A	Arginine and proline metabolism
N-carbamoylputrescine amidase	cbmp_c_A + h2o_c_A + 2 h_c_A -> co2_c_A + ptrc_c_A + nh4_c_A					CMPA_A	Arginine and proline metabolism
Pyrroline-5-carboxylate reductase	2 h_c_A + 1pyr5c_c_A + nadph_c_A -> pro__L_c_A + nadp_c_A					P5CR_A	Arginine and proline metabolism
Agmatine deiminase	agm_c_A + h2o_c_A -> cbmp_c_A + nh4_c_A					AGDI_A	Arginine and proline metabolism
Proline hydroxylase	o2_c_A + pro__L_c_A + akg_c_A -> co2_c_A + succ_c_A + 4hpro__LT_c_A					PROHX_A	Arginine and proline metabolism
Ornithine transacetylase	glu__L_c_A + acorn_c_A -> orn_c_A + acglu_c_A					ORNTAC_A	Arginine and proline metabolism
Argininosuccinate lyase	argsuc_c_A -> fum_c_A + arg__L_c_A					ARGSL_A	Arginine and proline metabolism
L-glutamate 5-semialdehyde dehydratase (spontaneous)	glu5sa_c_A -> h2o_c_A + h_c_A + 1pyr5c_c_A					G5SADs_A	Arginine and proline metabolism
4-hydroxy-2-oxoglutarate glyoxylate-lyase	4h2oglt_c_A -> pyr_c_A + glx_c_A					DDPGA_A	Arginine and proline metabolism
Arginine:plastoquinone oxidoreductase (thylakoid)	h2o_c_A + pq_k_A + arg__L_c_A -> pqh2_k_A + 5g2oxpt_c_A + nh4_c_A					ARGOXRum_A	Arginine and proline metabolism
L erythro 4 Hydroxyglutamate2 oxoglutarate aminotransferase	e4hglu_c_A + akg_c_A -> 4h2oglt_c_A + glu__L_c_A					EHGLAT_A	Arginine and proline metabolism
Arginine decarboxylase	h_c_A + arg__L_c_A -> agm_c_A + co2_c_A					ARGDC_A	Arginine and proline metabolism
Carbamoyl-phosphate synthase (glutamine-hydrolysing)	hco3_c_A + h2o_c_A + gln__L_c_A + 2 atp_c_A -> pi_c_A + 2 adp_c_A + 2 h_c_A + glu__L_c_A + cbp_c_A					CBPS_A	Arginine and proline metabolism
Acetylornithine transaminase	akg_c_A + acorn_c_A -> glu__L_c_A + acg5sa_c_A					ACOTA_A	Arginine and proline metabolism
N-acetyl-g-glutamyl-phosphate reductase	pi_c_A + acg5sa_c_A + nadp_c_A -> acg5p_c_A + h_c_A + nadph_c_A					AGPR_A	Arginine and proline metabolism
Acetylornithine deacetylase	h2o_c_A + acorn_c_A -> ac_c_A + orn_c_A					ACODA_A	Arginine and proline metabolism
Glutamate 5-kinase	glu__L_c_A + atp_c_A -> adp_c_A + glu5p_c_A					GLU5K_A	Arginine and proline metabolism
L-hydroxyproline reductase NADP	2 h_c_A + nadph_c_A + 1p3h5c_c_A -> 4hpro__LT_c_A + nadp_c_A					HPROb_A	Arginine and proline metabolism
Argininosuccinate synthase	asp__L_c_A + citr__L_c_A + atp_c_A -> h_c_A + argsuc_c_A + amp_c_A + ppi_c_A					ARGSS_A	Arginine and proline metabolism
Spermine synthase	ametam_c_A + spmd_c_A -> h_c_A + sprm_c_A + 5mta_c_A					SPRMS_A	Arginine and proline metabolism
N-acetylglutamate synthase	glu__L_c_A + accoa_c_A -> coa_c_A + h_c_A + acglu_c_A					ACGS_A	Arginine and proline metabolism
L-arginine oxidoreductase	h2o_p_A + o2_p_A + arg__L_p_A -> nh4_p_A + 5g2oxpt_p_A + h2o2_p_A					ARGDHpp_A	Arginine and proline metabolism
Spermidine synthase	ametam_c_A + ptrc_c_A -> spmd_c_A + h_c_A + 5mta_c_A					SPMS_A	Arginine and proline metabolism
Ornithine carbamoyltransferase	orn_c_A + cbp_c_A -> pi_c_A + h_c_A + citr__L_c_A					OCBT_A	Arginine and proline metabolism
Biomass: pigments and xanthophylls	0.2276 zeax_c_A + 0.0524 phycy_c_A + 0.1138 caro_c_A + 0.5691 cholphya_c_A + 0.5691 hpdcn_c_A + 0.1707 calxan_c_A + 0.0569 nstxa... <Preview truncated at 128 characters>					BM_PIGMENTS_A	Biomass and maintenance functions
Biomass objective function	0.5112 bm_pro_c_A + 0.0795 bm_cw_c_A + 0.0197 bm_pigm_c_A + 30 h2o_c_A + 0.00119 bm_cofactors_c_A + 0.1136 bm_rna_c_A + 0.0073 b... <Preview truncated at 128 characters>					BOF_A	Biomass and maintenance functions
Modeling: ATP Maintenance	h2o_c_A + atp_c_A -> pi_c_A + adp_c_A + h_c_A					ATPM_A	Biomass and maintenance functions
Biomass: DNA	0.7237 dttp_c_A + 0.89986 dctp_c_A + 0.89986 dgtp_c_A + 0.7237 datp_c_A -> bm_dna_c_A + 3.2471 ppi_c_A					BM_DNA_A	Biomass and maintenance functions
Biomass: Cell wall (LPS and peptidoglycan)	0.69414 colipacy_[smp] + 0.19221 murein5p5p5p_p_A -> bm_cw_c_A					BM_CELL_WALL_A	Biomass and maintenance functions
Biomass: cofactor pool	0.016 coa_c_A + 0.0001 na1_c_A + 0.022 pydx5p_c_A + 0.6518 fe2_c_A + 0.0169 phyQ_c_A + 0.0214 thf_c_A + 0.0214 mlthf_c_A + 0.034... <Preview truncated at 128 characters>					BM_COFACTORS_A	Biomass and maintenance functions
BioLip	0.072114 sqdg160_c_A + 0.04829 sqdg1619Z160_c_A + 0.26732 mgdg1619Z160_c_A + 0.063325 dgdg1619Z160_c_A + 0.04039 dgdg161_c_A + 0... <Preview truncated at 128 characters>					BM_MEM_LIPIDS_A	Biomass and maintenance functions
Biomass: protein	18.0398 gtp_c_A + 27.0597 h2o_c_A + 9.0199 atp_c_A + 0.5465 glutrna_c_A + 0.502 glntrna_c_A + 0.2633 tyrtrna_c_A + 0.177 mettrna... <Preview truncated at 128 characters>					BM_PROTEIN_A	Biomass and maintenance functions
Biomass: RNA	0.69466 utp_c_A + 0.86375 gtp_c_A + 0.86375 ctp_c_A + 0.69466 atp_c_A -> bm_rna_c_A + 3.1168 ppi_c_A					BM_RNA_A	Biomass and maintenance functions
Biomass: carbohydrates (storage and misc.)	0.8764 glycogen_c_A + 4.382 14glucan_c_A -> bm_carbs_c_A					BM_CARB_A	Biomass and maintenance functions
Modeling: Non-growth associated maintenance	2 pqh2_k_A + o2_c_A -> 2 h2o_c_A + 2 pq_k_A					NGAM_A	Biomass and maintenance functions
Stearoyl ACP delta-9 desaturase	o2_c_A + h_c_A + nadph_c_A + ocdcaACP_c_A -> octe9ACP_c_A + 2 h2o_c_A + nadp_c_A					DESAT18a_A	Cell envelope biosynthesis
UDP-sulfoquinovose synthase	h_c_A + so3_c_A + udpg_c_A -> udpsq_c_A + h2o_c_A					UDPSQS_A	Cell envelope biosynthesis
Glycerol-3-phosphate dehydrogenase (NADP)	glyc3p_c_A + nadp_c_A -> h_c_A + dhap_c_A + nadph_c_A					G3PD2_A	Cell envelope biosynthesis
Palmitoyl ACP delta-9 desaturase	o2_c_A + palmACP_c_A + h_c_A + nadph_c_A -> hdeACP_c_A + 2 h2o_c_A + nadp_c_A					DESAT16a_A	Cell envelope biosynthesis
glycerol-3-phosphate: acyl-ACP acyltransferase (16:0)	glyc3p_c_A + palmACP_c_A -> ACP_c_A + 1hdecg3p_c_A					G3PAT160_A	Cell envelope biosynthesis
glycerol-3-phosphate: acyl-ACP acyltransferase (16:1(9Z))	glyc3p_c_A + hdeACP_c_A -> ACP_c_A + 1hdec9eg3p_c_A					G3PAT161_A	Cell envelope biosynthesis
glycerol-3-phosphate: acyl-ACP acyltransferase (18:1(9Z))	octe9ACP_c_A + glyc3p_c_A -> ACP_c_A + 1odec9eg3p_c_A					G3PAT1819Z_A	Cell envelope biosynthesis
1-Hexadecanoyl-sn-glycerol-3-phosphate O-acyltransferase (16:0) (ACP Substrate)	palmACP_c_A + 1hdecg3p_c_A -> ACP_c_A + pa160_c_A					AGPAT160_A	Cell envelope biosynthesis
1-9-Hexadecenoyl-sn-glycerol-3-phosphate O-acyltransferase (16:0) (ACP Substrate)	palmACP_c_A + 1hdec9eg3p_c_A -> ACP_c_A + pa1619Z160_c_A					AGPATACP_HDE_PALM_A	Cell envelope biosynthesis
1-9-Hexadecenoyl-sn-glycerol-3-phosphate O-acyltransferase (16:1(9Z)) (ACP Substrate)	hdeACP_c_A + 1hdec9eg3p_c_A -> ACP_c_A + pa161_c_A					AGPAT161_A	Cell envelope biosynthesis
1-9-Octadecenoyl-sn-glycerol-3-phosphate O-acyltransferase (16:1(9Z)) (ACP Substrate)	hdeACP_c_A + 1odec9eg3p_c_A -> ACP_c_A + pa1819Z1619Z_c_A					AGPATACP_OLE_HDE_A	Cell envelope biosynthesis
1-9-Octadecenoyl-sn-glycerol-3-phosphate O-acyltransferase (16:0) (ACP Substrate)	palmACP_c_A + 1odec9eg3p_c_A -> ACP_c_A + pa1819Z160_c_A					AGPATACP_OLE_PALM_A	Cell envelope biosynthesis
Phosphatidate phosphatase (16:0/16:0)	h2o_c_A + pa160_c_A -> pi_c_A + 12dgr160_c_A					PAPA160_A	Cell envelope biosynthesis
Phosphatidate phosphatase(16:1(9Z)/16:0)	h2o_c_A + pa1619Z160_c_A -> pi_c_A + 12dgr1619Z160_c_A					PAPA_HDE_PALM_A	Cell envelope biosynthesis
Phosphatidate phosphatase(16:1(9Z)/16:1(9Z))	h2o_c_A + pa161_c_A -> pi_c_A + 12dgr161_c_A					PAPA161_A	Cell envelope biosynthesis
Phosphatidate phosphatase(18:1(9Z)/16:1(9Z))	h2o_c_A + pa1819Z1619Z_c_A -> pi_c_A + 12dgr1819Z1619Z_c_A					PAPA_OLE_HDE_A	Cell envelope biosynthesis
Phosphatidate phosphatase(18:1(9Z)/16:0)	h2o_c_A + pa1819Z160_c_A -> pi_c_A + 12dgr1819Z160_c_A					PAPA_OLE_PALM_A	Cell envelope biosynthesis
Sulfoquinovosyldiacylglycerol synthase(16:0/16:0)	udpsq_c_A + 12dgr160_c_A -> udp_c_A + h_c_A + sqdg160_c_A					SQDGS_PALM_PALM_A	Cell envelope biosynthesis
Sulfoquinovosyldiacylglycerol synthase(16:1(9Z)/16:0)	udpsq_c_A + 12dgr1619Z160_c_A -> udp_c_A + h_c_A + sqdg1619Z160_c_A					SQDGS_HDE_PALM_A	Cell envelope biosynthesis
UDP-galactose-dependent DGDG synthase(16:1(9Z)/16:0)	udpgal_c_A + mgdg1619Z160_c_A -> udp_c_A + h_c_A + dgdg1619Z160_c_A					DGDGS_HDE_PALM_A	Cell envelope biosynthesis
UDP-galactose-dependent DGDG synthase(16:1(9Z)/16:1(9Z))	udpgal_c_A + mgdg161_c_A -> udp_c_A + h_c_A + dgdg161_c_A					DGDGS_HDE_HDE_A	Cell envelope biosynthesis
UDP-galactose-dependent DGDG synthase(18:1(9Z)/16:1(9Z))	udpgal_c_A + mgdg1819Z1619Z_c_A -> udp_c_A + h_c_A + dgdg1819Z1619Z_c_A					DGDGS_OLE_HDE_A	Cell envelope biosynthesis
CDP-diacylglycerol synthase (18:1(9Z)/16:0)	h_c_A + ctp_c_A + pa1819Z160_c_A -> ppi_c_A + cdp12dgr1819Z160_c_A					CDPDAGS_OLE_PALM_A	Cell envelope biosynthesis
Phosphatidylglycerol phosphate synthetase (18:1(9Z)/16:0)	glyc3p_c_A + cdp12dgr1819Z160_c_A -> cmp_c_A + h_c_A + pgp1819Z160_c_A					PGPS_OLE_PALM_A	Cell envelope biosynthesis
Phosphatidylglycerol phosphate phosphatase (18:1(9Z)/16:0)	h2o_c_A + pgp1819Z160_c_A -> pi_c_A + pg1819Z160_c_A					PGPP_OLE_PALM_A	Cell envelope biosynthesis
Diacylglycerol kinase(16:0/16:0)	atp_c_A + 12dgr160_c_A -> adp_c_A + h_c_A + pa160_c_A					DAGK160_A	Cell envelope biosynthesis
Diacylglycerol kinase(16:1(9Z)/16:0)	atp_c_A + 12dgr1619Z160_c_A -> adp_c_A + h_c_A + pa1619Z160_c_A					DAGK_HDE_PALM_A	Cell envelope biosynthesis
Diacylglycerol kinase(16:1(9Z)/16:1(9Z))	atp_c_A + 12dgr161_c_A -> adp_c_A + h_c_A + pa161_c_A					DAGK161_A	Cell envelope biosynthesis
Diacylglycerol kinase(18:1(9Z)/16:1(9Z))	atp_c_A + 12dgr1819Z1619Z_c_A -> adp_c_A + h_c_A + pa1819Z1619Z_c_A					DAGK_OLE_HDE_A	Cell envelope biosynthesis
Diacylglycerol kinase(18:1(9Z)/16:0)	atp_c_A + 12dgr1819Z160_c_A -> adp_c_A + h_c_A + pa1819Z160_c_A					DAGK_OLE_PALM_A	Cell envelope biosynthesis
Monoglucosyldiacylglycerol synthase(16:1(9Z)/16:0)	udpg_c_A + 12dgr1619Z160_c_A -> udp_c_A + h_c_A + glcdg1619Z160_c_A					GLUDGS_HDE_PALM_A	Cell envelope biosynthesis
Monoglucosyldiacylglycerol epimerase(16:1(9Z)/16:0)	glcdg1619Z160_c_A -> mgdg1619Z160_c_A					GLUDGE_HDE_PALM_A	Cell envelope biosynthesis
Monoglucosyldiacylglycerol synthase(16:1(9Z)/16:1(9Z))	udpg_c_A + 12dgr161_c_A -> udp_c_A + h_c_A + glcdg161_c_A					GLUDGS_HDE_HDE_A	Cell envelope biosynthesis
Monoglucosyldiacylglycerol epimerase(16:1(9Z)/16:1(9Z))	glcdg161_c_A -> mgdg161_c_A					GLUDGE_HDE_HDE_A	Cell envelope biosynthesis
Monoglucosyldiacylglycerol synthase(18:1(9Z)/16:1(9Z))	udpg_c_A + 12dgr1819Z1619Z_c_A -> udp_c_A + h_c_A + glcdg1819Z1619Z_c_A					GLUDGS_OLE_HDE_A	Cell envelope biosynthesis
Monoglucosyldiacylglycerol epimerase(18:1(9Z)/16:1(9Z))	glcdg1819Z1619Z_c_A -> mgdg1819Z1619Z_c_A					GLUDGE_OLE_HDE_A	Cell envelope biosynthesis
Monoglucosyldiacylglycerol synthase(18:1(9Z)/16:0)	udpg_c_A + 12dgr1819Z160_c_A -> udp_c_A + h_c_A + glcdg1819Z160_c_A					GLUDGS_OLE_PALM_A	Cell envelope biosynthesis
Monoglucosyldiacylglycerol epimerase(18:1(9Z)/16:0)	glcdg1819Z160_c_A -> mgdg1819Z160_c_A					GLUDGE_OLE_PALM_A	Cell envelope biosynthesis
UDP-galactose-dependent DGDG synthase(18:1(9Z)/16:0)	udpgal_c_A + mgdg1819Z160_c_A -> udp_c_A + h_c_A + dgdg1819Z160Z_c_A					DGDGS_OLE_PALM_A	Cell envelope biosynthesis
Quinolinate synthase	iasp_c_A + dhap_c_A -> pi_c_A + quln_c_A + 2 h2o_c_A					QULNS_A	Cofactor and prosthetic group biosynthesis
Undecaprenyl diphosphate synthase	frdp_c_A + 8 ipdp_c_A -> 8 ppi_c_A + udcpdp_c_A					UDCPDPS_A	Cofactor and prosthetic group biosynthesis
O-Phospho-4-hydroxy-L-threonine:2-oxoglutarate aminotransferase	glu__L_c_A + ohpb_c_A -> akg_c_A + phthr_c_A					OHPBAT_A	Cofactor and prosthetic group biosynthesis
Pantothenate kinase	pnto__R_c_A + atp_c_A -> 4ppan_c_A + adp_c_A + h_c_A					PNTK_A	Cofactor and prosthetic group biosynthesis
Nicotinate-nucleotide adenylyltransferase	h_c_A + nicrnt_c_A + atp_c_A -> dnad_c_A + ppi_c_A					NNATr_A	Cofactor and prosthetic group biosynthesis
2-Amino-3-oxo-4-phosphonooxybutyrate decarboxylation (spontaneous)	h_c_A + 2a3pp_c_A -> co2_c_A + 3a2oxpp_c_A					AOXPBDC_A	Cofactor and prosthetic group biosynthesis
Nicotinic acid mononucleotide pyrophosphorylase	nac_c_A + h2o_c_A + atp_c_A + prpp_c_A -> pi_c_A + adp_c_A + ppi_c_A + nicrnt_c_A					NAMNPP_A	Cofactor and prosthetic group biosynthesis
Erythronate 4-phosphate (4per) dehydrogenase	4per_c_A + nad_c_A -> nadh_c_A + h_c_A + ohpb_c_A					PERD_A	Cofactor and prosthetic group biosynthesis
Cobaltochelatase	hgbam_c_A + h2o_c_A + cobalt2_c_A + atp_c_A -> pi_c_A + adp_c_A + 3 h_c_A + co2dam_c_A					COCHL_A	Cofactor and prosthetic group biosynthesis
Thiamine-phosphate diphoshorylase	2mahmp_c_A + 2 h_c_A + cthzp_c_A -> co2_c_A + thmmp_c_A + ppi_c_A					TMPPP_A	Cofactor and prosthetic group biosynthesis
Precorrin-6A synthase	h2o_c_A + amet_c_A + pre5_c_A -> ahcys_c_A + pre6a_c_A + h_c_A + ac_c_A					PC6AS_A	Cofactor and prosthetic group biosynthesis
1-hydroxy-2-methyl-2-(E)-butenyl 4-diphosphate reductase (ipdp)	h_c_A + h2mb4p_c_A + nadph_c_A -> h2o_c_A + ipdp_c_A + nadp_c_A					IPDPS_A	Cofactor and prosthetic group biosynthesis
Adenosylcobalamin 5-phosphate synthase	agdpcbi_c_A + rdmbzi_c_A -> gmp_c_A + h_c_A + adocbl_c_A					ADOCBLS_A	Cofactor and prosthetic group biosynthesis
5,6-dimethylbenzimidazole synthase	o2_c_A + nadh_c_A + h_c_A + fmnh2_c_A -> h2o_c_A + dialurate_c_A + nad_c_A + e4p_c_A + dmbzid_c_A					DMBZIDS2_A	Cofactor and prosthetic group biosynthesis
Dimethylallyltranstransferase	dmpp_c_A + ipdp_c_A -> ppi_c_A + grdp_c_A					DMATT_A	Cofactor and prosthetic group biosynthesis
3-methyl-2-oxobutanoate hydroxymethyltransferase	mlthf_c_A + h2o_c_A + 3mob_c_A -> 2dhp_c_A + thf_c_A					MOHMT_A	Cofactor and prosthetic group biosynthesis
4-amino-2-methyl-5-phosphomethylpyrimidine synthetase	amet_c_A + air_c_A -> 2 h_c_A + dad_5_c_A + met__L_c_A + co_c_A + for_c_A + 4ampm_c_A					AMPMS3_A	Cofactor and prosthetic group biosynthesis
Adenosyl cobinamide phosphate guanyltransferase	gtp_c_A + adocbip_c_A + h_c_A -> agdpcbi_c_A + ppi_c_A					ACBIPGT_A	Cofactor and prosthetic group biosynthesis
Nicotinamide-nucleotide amidase	nmn_c_A + h2o_c_A -> nicrnt_c_A + nh4_c_A					NMNDA_A	Cofactor and prosthetic group biosynthesis
Nicotinate-mononucleotide adenylyltransferase	h2o_c_A + dnad_c_A + gln__L_c_A + atp_c_A -> h_c_A + amp_c_A + glu__L_c_A + ppi_c_A + nad_c_A					NADS2_A	Cofactor and prosthetic group biosynthesis
Precorrin-3B synthase	o2_c_A + nadh_c_A + h_c_A + pre3a_c_A -> h2o_c_A + pre3b_c_A + nad_c_A					PRE3BS_A	Cofactor and prosthetic group biosynthesis
L threonine kinase	thr__L_c_A + atp_c_A -> adp_c_A + h_c_A + thrp_c_A					LTHRK_A	Cofactor and prosthetic group biosynthesis
Adenosylcobyric acid:(R)-1-aminopropan-2-yl phosphate ligase	applp_c_A + atp_c_A + adcobhex_c_A -> pi_c_A + adp_c_A + adocbip_c_A + h_c_A					ADCPS2_A	Cofactor and prosthetic group biosynthesis
NMN synthetase	ncam_c_A + h_c_A + prpp_c_A -> nmn_c_A + ppi_c_A					NMNS_A	Cofactor and prosthetic group biosynthesis
2-dehydropantoate 2-reductase	2dhp_c_A + h_c_A + nadph_c_A -> pant__R_c_A + nadp_c_A					DPR_A	Cofactor and prosthetic group biosynthesis
Phosphopantothenate-cysteine ligase	4ppan_c_A + ctp_c_A + cys__L_c_A -> cmp_c_A + 4ppcys_c_A + h_c_A + ppi_c_A					PPNCL2_A	Cofactor and prosthetic group biosynthesis
Aspartate 1-decarboxylase	asp__L_c_A + h_c_A -> ala_B_c_A + co2_c_A					ASP1DC_A	Cofactor and prosthetic group biosynthesis
2-C-methyl-D-erythritol 4-phosphate cytidylyltransferase	h_c_A + 2me4p_c_A + ctp_c_A -> 4c2me_c_A + ppi_c_A					MEPCT_A	Cofactor and prosthetic group biosynthesis
Pyridoxine 5-phosphate oxidase	o2_c_A + pdx5p_c_A -> pydx5p_c_A + h2o2_c_A					PDX5POi_A	Cofactor and prosthetic group biosynthesis
Phosphopantothenoylcysteine decarboxylase	4ppcys_c_A + h_c_A -> co2_c_A + pan4p_c_A					PPCDC_A	Cofactor and prosthetic group biosynthesis
Nicotinate-nucleotide dimethylbenzimidazole phosphoribosyltransferase	nicrnt_c_A + dmbzid_c_A -> nac_c_A + h_c_A + 5prdmbz_c_A					NNDMBRT_A	Cofactor and prosthetic group biosynthesis
Hydrogenobyrinic acid a,c-diamide synthase	hgbyr_c_A + 2 h2o_c_A + 2 gln__L_c_A + 2 atp_c_A -> hgbam_c_A + 2 pi_c_A + 2 adp_c_A + 2 h_c_A + 2 glu__L_c_A					HGYDAS_A	Cofactor and prosthetic group biosynthesis
Geranylgeranyl diphosphate reductase	3 h_c_A + 3 nadph_c_A + ggdp_c_A -> phdp_c_A + 3 nadp_c_A					GGDPR_A	Cofactor and prosthetic group biosynthesis
Nicotinamide-nucleotide adenylyltransferase	nmn_c_A + h_c_A + atp_c_A -> ppi_c_A + nad_c_A					NMNAT_A	Cofactor and prosthetic group biosynthesis
5-amino-6-(5-phosphoribosylamino)uracil reductase	5apru_c_A + h_c_A + nadph_c_A -> 5aprbu_c_A + nadp_c_A					APRAUR_A	Cofactor and prosthetic group biosynthesis
Dephospho-CoA kinase	dpcoa_c_A + atp_c_A -> coa_c_A + adp_c_A + h_c_A					DPCOAK_A	Cofactor and prosthetic group biosynthesis
Phosphopantothenate-cysteine ligase	4ppan_c_A + cys__L_c_A + atp_c_A -> 4ppcys_c_A + h_c_A + amp_c_A + ppi_c_A					PPNCL3_A	Cofactor and prosthetic group biosynthesis
Precorrin-3B methyltransferase	pre3b_c_A + amet_c_A -> ahcys_c_A + 2 h_c_A + pre4_c_A					PC17M_A	Cofactor and prosthetic group biosynthesis
L-aspartate oxidase	o2_c_A + asp__L_c_A -> iasp_c_A + h_c_A + h2o2_c_A					ASPO6_A	Cofactor and prosthetic group biosynthesis
1-deoxy-D-xylulose 5-phosphate synthase	pyr_c_A + h_c_A + g3p_c_A -> dxyl5p_c_A + co2_c_A					DXPS_A	Cofactor and prosthetic group biosynthesis
CYRDAAT	h_c_A + co1dam_c_A + atp_c_A -> pppi_c_A + adcobdam_c_A					CYRDAAT_A	Cofactor and prosthetic group biosynthesis
S-adenosyl-L-methionine:precorrin-4 C11 methyltransferase	amet_c_A + pre4_c_A -> ahcys_c_A + h_c_A + pre5_c_A					PC11M_A	Cofactor and prosthetic group biosynthesis
Pyrimidine phosphatase	5aprbu_c_A + h2o_c_A -> pi_c_A + 4r5au_c_A					PMDPHT_A	Cofactor and prosthetic group biosynthesis
3,4-Dihydroxy-2-butanone-4-phosphate synthase	ru5p__D_c_A -> db4p_c_A + h_c_A + for_c_A					DB4PS_A	Cofactor and prosthetic group biosynthesis
1-deoxy-D-xylulose reductoisomerase	dxyl5p_c_A + h_c_A + nadph_c_A -> 2me4p_c_A + nadp_c_A					DXPRIi_A	Cofactor and prosthetic group biosynthesis
GTP cyclohydrolase II	gtp_c_A + 3 h2o_c_A -> 2 h_c_A + ppi_c_A + 25dhpp_c_A + for_c_A					GTPCII_A	Cofactor and prosthetic group biosynthesis
Riboflavin synthase	db4p_c_A + 4r5au_c_A -> pi_c_A + 2 h2o_c_A + dmlz_c_A					RBFSa_A	Cofactor and prosthetic group biosynthesis
Pyridoxine 5-phosphate synthase	dxyl5p_c_A + 3a2oxpp_c_A -> pi_c_A + 2 h2o_c_A + h_c_A + pdx5p_c_A					PDX5PS2_A	Cofactor and prosthetic group biosynthesis
Alpha-ribazole 5-phosphate phosphatase	h2o_c_A + 5prdmbz_c_A -> pi_c_A + rdmbzi_c_A					RZ5PP_A	Cofactor and prosthetic group biosynthesis
Riboflavin synthase	2 dmlz_c_A -> h_c_A + ribflv_c_A + 4r5au_c_A					RBFSb_A	Cofactor and prosthetic group biosynthesis
Precorrin-6B methyltransferase	2 amet_c_A + pre6b_c_A -> 2 ahcys_c_A + co2_c_A + 3 h_c_A + pre8_c_A					PC6YM_A	Cofactor and prosthetic group biosynthesis
Pantothenate synthase	ala_B_c_A + atp_c_A + pant__R_c_A -> pnto__R_c_A + h_c_A + amp_c_A + ppi_c_A					PANTS_A	Cofactor and prosthetic group biosynthesis
Thiamine-phosphate kinase	thmmp_c_A + atp_c_A -> adp_c_A + thmpp_c_A					TMPK_A	Cofactor and prosthetic group biosynthesis
4-(cytidine 5-diphospho)-2-C-methyl-D-erythritol kinase	4c2me_c_A + atp_c_A -> 2p4c2me_c_A + adp_c_A + h_c_A					CDPMEK_A	Cofactor and prosthetic group biosynthesis
2-C-methyl-D-erythritol 2,4 cyclodiphosphate dehydratase (ferredoxin utilizing)	h_c_A + 2mecdp_c_A + 2 fdxrd_c_A -> h2o_c_A + h2mb4p_c_A + 2 fdxox_c_A					MECDPDHf_A	Cofactor and prosthetic group biosynthesis
Uroporphyrinogen methyltransferase	2 amet_c_A + uppg3_c_A -> 2 ahcys_c_A + h_c_A + dscl_c_A					UPP3MT_A	Cofactor and prosthetic group biosynthesis
Phosphomethylpyrimidine kinase	atp_c_A + 4ampm_c_A -> 2mahmp_c_A + adp_c_A					PMPK_A	Cofactor and prosthetic group biosynthesis
4-hydroxythreonine-4-phosphate dehydrogenase	nad_c_A + phthr_c_A -> nadh_c_A + h_c_A + 2a3pp_c_A					HTHRPDH_A	Cofactor and prosthetic group biosynthesis
Isopentenyl-diphosphate D-isomerase	ipdp_c_A -> dmpp_c_A					IPDDI_A	Cofactor and prosthetic group biosynthesis
Nicotinate-nucleotide diphosphorylase (carboxylating)	quln_c_A + 2 h_c_A + prpp_c_A -> co2_c_A + ppi_c_A + nicrnt_c_A					NNDPR_A	Cofactor and prosthetic group biosynthesis
2-C-methyl-D-erythritol 2,4-cyclodiphosphate synthase	2p4c2me_c_A -> cmp_c_A + 2mecdp_c_A					MECDPS_A	Cofactor and prosthetic group biosynthesis
Adenosylcobyric acid synthase (glutamine-hydrolysing)	4 h2o_c_A + 4 gln__L_c_A + 4 atp_c_A + adcobdam_c_A -> 4 pi_c_A + 4 adp_c_A + 4 h_c_A + 4 glu__L_c_A + adcobhex_c_A					ADCYRS_A	Cofactor and prosthetic group biosynthesis
Pantetheine-phosphate adenylyltransferase	pan4p_c_A + h_c_A + atp_c_A -> dpcoa_c_A + ppi_c_A					PTPATi_A	Cofactor and prosthetic group biosynthesis
Precorrin-6A reductase	pre6b_c_A + nadp_c_A -> pre6a_c_A + 2 h_c_A + nadph_c_A					PC6AR_A	Cofactor and prosthetic group biosynthesis
Precorrin-8X methylmutase	h_c_A + pre8_c_A -> hgbyr_c_A					PC8XM_A	Cofactor and prosthetic group biosynthesis
Riboflavin kinase	ribflv_c_A + atp_c_A -> fmn_c_A + adp_c_A + h_c_A					RBFK_A	Cofactor and prosthetic group biosynthesis
Cob(II)yrinic acid a,c-diamide reductase	nadh_c_A + 2 co2dam_c_A -> h_c_A + 2 co1dam_c_A + nad_c_A					CYRDAR_A	Cofactor and prosthetic group biosynthesis
Geranyltranstransferase	grdp_c_A + ipdp_c_A -> frdp_c_A + ppi_c_A					GRTT_A	Cofactor and prosthetic group biosynthesis
NAD kinase	nad_c_A + atp_c_A -> adp_c_A + h_c_A + nadp_c_A					NADK_A	Cofactor and prosthetic group biosynthesis
Nonaprenyl-diphosphate synthase (gyeranyl-diphosphate specific)	grdp_c_A + 7 ipdp_c_A -> npdp_c_A + 7 ppi_c_A					NPDPS_A	Cofactor and prosthetic group biosynthesis
S-adenosyl-L-methionine:precorrin-4 C20-methyltransferase	amet_c_A + dscl_c_A -> ahcys_c_A + h_c_A + pre3a_c_A					PC20M_A	Cofactor and prosthetic group biosynthesis
Threonine-phosphate decarboxylase	h_c_A + thrp_c_A -> co2_c_A + applp_c_A					THRPD_A	Cofactor and prosthetic group biosynthesis
ATP:FMN adenylyltransferase	fmn_c_A + 2 h_c_A + atp_c_A -> fad_c_A + ppi_c_A					AFAT_A	Cofactor and prosthetic group biosynthesis
Farnesyltranstransferase	frdp_c_A + ipdp_c_A -> ppi_c_A + ggdp_c_A					FRTT_A	Cofactor and prosthetic group biosynthesis
Diaminohydroxyphosphoribosylaminopyrimidine deaminase	h2o_c_A + h_c_A + 25dhpp_c_A -> 5apru_c_A + nh4_c_A					DHPPDA_A	Cofactor and prosthetic group biosynthesis
Erythrose 4-phosphate dehydrogenase	h2o_c_A + nad_c_A + e4p_c_A -> nadh_c_A + 2 h_c_A + 4per_c_A					E4PD_A	Cofactor and prosthetic group biosynthesis
1-hydroxy-2-methyl-2-(E)-butenyl 4-diphosphate reductase (dmpp)	h_c_A + h2mb4p_c_A + nadph_c_A -> h2o_c_A + dmpp_c_A + nadp_c_A					DMPPS_syn_A	Cofactor and prosthetic group biosynthesis
FMN reductase NADPH dependent	fmn_c_A + 2 h_c_A + nadph_c_A -> fmnh2_c_A + nadp_c_A					FMNRy_A	Cofactor and prosthetic group biosynthesis
NAD diphosphatase	h2o_c_A + nad_c_A -> nmn_c_A + 2 h_c_A + amp_c_A					NADDP_A	Cofactor and prosthetic group biosynthesis
Cysteine desulfurase	cys__L_c_A + iscsh_c_A -> ala__L_c_A + h_c_A + iscssh_c_A					CYSDS_A	Cofactor and prosthetic group biosynthesis
ThiS adenylyltransferase sulfur carrier protein	h_c_A + atp_c_A + this_c_A -> ppi_c_A + athis_c_A					THISAT_A	Cofactor and prosthetic group biosynthesis
Thiamine biosynthesis step ThiI	nadph_c_A + iscssh_c_A + athis_c_A -> amp_c_A + nadp_c_A + iscsh_c_A + thissh_c_A					THII_A	Cofactor and prosthetic group biosynthesis
Glycine oxidase (ThiO)	o2_c_A + gly_c_A -> h2o2_c_A + imgly_c_A					GLYCOX1_A	Cofactor and prosthetic group biosynthesis
Glycine oxidase	h2o_c_A + imgly_c_A -> glx_c_A + nh4_c_A					GLYCOX2_A	Cofactor and prosthetic group biosynthesis
1-deoxy-D-xylulose 5-phosphate:thiol sulfurtransferase (ThiG)	dxyl5p_c_A + thissh_c_A + imgly_c_A -> 2 h2o_c_A + h_c_A + this_c_A + 2c4mthzep_c_A					DXYTST_A	Cofactor and prosthetic group biosynthesis
Thiazole tautomerase (TenI)	2c4mthzep_c_A -> cthzp_c_A					THZT_A	Cofactor and prosthetic group biosynthesis
Siroheme synthsis	fe2_c_A + 2 amet_c_A + nad_c_A + uppg3_c_A -> 2 ahcys_c_A + nadh_c_A + 5 h_c_A + sheme_c_A					SHS1_A	Cofactor and prosthetic group biosynthesis
Malonyl-CoA methyltransferase	malcoa_c_A + amet_c_A -> ahcys_c_A + malcoame_c_A					MALCOAMT_A	Cofactor and prosthetic group biosynthesis
3-Oxo-glutaryl-[ACP] methyl ester synthase	malACP_c_A + h_c_A + malcoame_c_A -> coa_c_A + co2_c_A + ogmeACP_c_A					OGMEACPS_A	Cofactor and prosthetic group biosynthesis
3-Oxo-glutaryl-[ACP] methyl ester reductase	h_c_A + nadph_c_A + ogmeACP_c_A -> nadp_c_A + hgmeACP_c_A					OGMEACPR_A	Cofactor and prosthetic group biosynthesis
3-Oxo-glutaryl-[ACP] methyl ester dehydratase	hgmeACP_c_A -> h2o_c_A + egmeACP_c_A					OGMEACPD_A	Cofactor and prosthetic group biosynthesis
Enoylglutaryl-[ACP] methyl ester reductase	h_c_A + nadph_c_A + egmeACP_c_A -> nadp_c_A + gmeACP_c_A					EGMEACPR_A	Cofactor and prosthetic group biosynthesis
3-Oxo-pimeloyl-[ACP] methyl ester synthase	malACP_c_A + h_c_A + gmeACP_c_A -> ACP_c_A + co2_c_A + opmeACP_c_A					OPMEACPS_A	Cofactor and prosthetic group biosynthesis
3-Oxo-pimeloyl-[ACP] methyl ester reductase	h_c_A + nadph_c_A + opmeACP_c_A -> nadp_c_A + hpmeACP_c_A					OPMEACPR_A	Cofactor and prosthetic group biosynthesis
3-Oxo-pimeloyl-[ACP] methyl ester dehydratase	hpmeACP_c_A -> h2o_c_A + epmeACP_c_A					OPMEACPD_A	Cofactor and prosthetic group biosynthesis
Enoylpimeloyl-[ACP] methyl ester reductase	h_c_A + nadph_c_A + epmeACP_c_A -> nadp_c_A + pmeACP_c_A					EPMEACPR_A	Cofactor and prosthetic group biosynthesis
Pimeloyl-[ACP] methyl ester esterase	h2o_c_A + pmeACP_c_A -> pimACP_c_A + meoh_c_A					PMEACPE_A	Cofactor and prosthetic group biosynthesis
8-amino-7-oxononanoate synthase	ala__L_c_A + pimACP_c_A -> ACP_c_A + co2_c_A + 8aonn_c_A					AOXSr2_A	Cofactor and prosthetic group biosynthesis
Adenosylmethionine-8-amino-7-oxononanoate transaminase	amet_c_A + 8aonn_c_A -> dann_c_A + amob_c_A					AMAOTr_A	Cofactor and prosthetic group biosynthesis
Dethiobiotin synthase	co2_c_A + atp_c_A + dann_c_A -> pi_c_A + adp_c_A + 3 h_c_A + dtbt_c_A					DBTS_A	Cofactor and prosthetic group biosynthesis
Biotin synthase	cys__L_c_A + amet_c_A + dtbt_c_A -> ala__L_c_A + h_c_A + dad_5_c_A + met__L_c_A + btn_c_A					BTS6_A	Cofactor and prosthetic group biosynthesis
Biotin acetyl CoA carboxylase ligase	h_c_A + atp_c_A + btn_c_A -> ppi_c_A + btamp_c_A					BACCL_A	Cofactor and prosthetic group biosynthesis
Holocarboxylase synthestase (biotin protein ligase)	btamp_c_A + accp_c_A -> h_c_A + amp_c_A + btnCCP_c_A					BTNPL2_A	Cofactor and prosthetic group biosynthesis
Lipoyl(octanoyl) transferase	ocACP_c_A + h_c_A -> ACP_c_A + octapb_c_A					LIPOCT_A	Cofactor and prosthetic group biosynthesis
Lipoate synthase	2 cys__L_c_A + 2 amet_c_A + 2 fdxrd_c_A + octapb_c_A -> 2 ala__L_c_A + 2 fdxox_c_A + 2 dad_5_c_A + 2 met__L_c_A + lipopb_c_A					LIPOS2_A	Cofactor and prosthetic group biosynthesis
Lipoate-ATP adenylate transferase	h_c_A + atp_c_A + lipoate_c_A -> ppi_c_A + lipamp_c_A					LIPATPT_A	Cofactor and prosthetic group biosynthesis
Lipoyl-adenylate protein ligase	lipamp_c_A -> amp_c_A + lipopb_c_A					LIPAMPL_A	Cofactor and prosthetic group biosynthesis
Methanol reversible transport via diffusion (periplasm)	meoh_c_A -> meoh_p_A					MEOHtpp_A	Cofactor and prosthetic group biosynthesis
Methanol reversible transport via diffusion (extracellular to periplasm)	meoh_p_A -> meoh_[smp]					MEOHtex_A	Cofactor and prosthetic group biosynthesis
Alcohol dehydrogenase (methanol)	nad_c_A + meoh_c_A -> nadh_c_A + h_c_A + fald_c_A					ALCD1_A	Cofactor and prosthetic group biosynthesis
Formaldehyde glutathione ligase (spontaneous)	gthrd_c_A + fald_c_A -> hmgth_c_A					FALGTHLs_A	Cofactor and prosthetic group biosynthesis
Formaldehyde dehydrogenase	nad_c_A + hmgth_c_A -> nadh_c_A + h_c_A + Sfglutth_c_A					FALDH2_A	Cofactor and prosthetic group biosynthesis
S-Formylglutathione hydralase	h2o_c_A + Sfglutth_c_A -> h_c_A + for_c_A + gthrd_c_A					SFGTHi_A	Cofactor and prosthetic group biosynthesis
L-Aspartate oxidase (fumarate utilizing)	asp__L_c_A + fum_c_A -> iasp_c_A + succ_c_A + h_c_A					ASPO5_A	Cofactor and prosthetic group biosynthesis
Thioredoxin reductase (NADPH)	trdox_c_A + h_c_A + nadph_c_A -> trdrd_c_A + nadp_c_A					TRDR_A	Cofactor regeneration
Glutathione peridoxase	2 gthrd_c_A + h2o2_c_A -> 2 h2o_c_A + gthox_c_A					GTHPi_A	Cofactor regeneration
Glutathione oxidoreductase	h_c_A + gthox_c_A + nadph_c_A -> nadp_c_A + 2 gthrd_c_A					GTHOr_A	Cofactor regeneration
5 methylthioadenosine phosphorylase	pi_c_A + 5mta_c_A -> ade_c_A + 5mdr1p_c_A					MTAP_A	Cysteine and methionine metabolism
Serine O-acetyltransferase	ser__L_c_A + accoa_c_A -> coa_c_A + acser_c_A					SERAT_A	Cysteine and methionine metabolism
Adenosylmethionine decarboxylase	h_c_A + amet_c_A -> ametam_c_A + co2_c_A					ADMDC_A	Cysteine and methionine metabolism
S-Adenosyl-L-methionine:DNA (cytosine-5-)-methyltransferase	amet_c_A + dna_c_A -> ahcys_c_A + h_c_A + dna5mtc_c_A					DNAMTn2r_A	Cysteine and methionine metabolism
Cysteine synthase	h2s_c_A + acser_c_A -> ac_c_A + cys__L_c_A					CYSS_2_A	Cysteine and methionine metabolism
Sulfate adenylyltransferase	so4_c_A + h_c_A + atp_c_A -> aps_c_A + ppi_c_A					SADT_A	Cysteine and methionine metabolism
Adenosylhomocysteinase	ahcys_c_A + h2o_c_A -> hcys__L_c_A + adn_c_A					AHCi_A	Cysteine and methionine metabolism
Methionine synthase	5mthf_c_A + hcys__L_c_A -> thf_c_A + met__L_c_A					METS_A	Cysteine and methionine metabolism
Phosphoadenylyl-sulfate reductase (thioredoxin)	paps_c_A + trdrd_c_A -> trdox_c_A + 2 h_c_A + so3_c_A + pap_c_A					PAPSR_A	Cysteine and methionine metabolism
Methionine adenosyltransferase	h2o_c_A + atp_c_A + met__L_c_A -> pi_c_A + amet_c_A + ppi_c_A					METAT_A	Cysteine and methionine metabolism
3-phospho-5-adenylyl sulfate 3-phosphohydrolase	paps_c_A + h2o_c_A -> pi_c_A + aps_c_A					BPNT2_A	Cysteine and methionine metabolism
Homoserine O trans acetylase	accoa_c_A + hom__L_c_A -> achms_c_A + coa_c_A					HSERTA_A	Cysteine and methionine metabolism
Adenylyl-sulfate kinase	aps_c_A + atp_c_A -> paps_c_A + adp_c_A + h_c_A					ADSK_A	Cysteine and methionine metabolism
Ferredoxin-sulfite reductase	7 h_c_A + so3_c_A + 6 fdxrd_c_A -> h2s_c_A + 3 h2o_c_A + 6 fdxox_c_A					SULR_A	Cysteine and methionine metabolism
5-methylthioribose-1-phosphate isomerase	5mdr1p_c_A -> 5mdru1p_c_A					MTRI_A	Cysteine and methionine metabolism
O-aceytlhomoserine thiol lyase	achms_c_A + h2s_c_A -> ac_c_A + hcys__L_c_A					AHSERL2_A	Cysteine and methionine metabolism
3,5-bisphosphate nucleotidase	h2o_c_A + pap_c_A -> pi_c_A + amp_c_A					BPNT_A	Cysteine and methionine metabolism
5-Methylthio-5-deoxy-D-ribulose 1-phosphate dehydratase	5mdru1p_c_A -> h2o_c_A + dkmpp_c_A					MDRPD_A	Cysteine and methionine metabolism
2,3-Diketo-5-methylthiopentyl-1-phosphate phosphohydrolase	h2o_c_A + dkmpp_c_A -> pi_c_A + dhmtp_c_A					ENOPH_A	Cysteine and methionine metabolism
1,2-dihydroxy-5-(methylthio)pent-1-en-3-one:oxygen oxidoreductase	o2_c_A + dhmtp_c_A -> 2 h_c_A + for_c_A + 2kmb_c_A					ARD_A	Cysteine and methionine metabolism
4-Methylthio-2-oxobutanoate transaminase	glu__L_c_A + 2kmb_c_A -> met__L_c_A + akg_c_A					UNK3_A	Cysteine and methionine metabolism
Modeling: demand reaction (for_c)	for_c_A ->					DM_for_c_A	Extracellular exchange
Modeling: demand reaction (h2_c)	h2_c_A ->					DM_h2_c_A	Extracellular exchange
Modeling: demand reaction (dialurate_c)	dialurate_c_A ->					DM_dialurate_c_A	Extracellular exchange
Modeling: demand reaction (co_c)	co_c_A ->					DM_co_c_A	Extracellular exchange
Modeling: demand reaction (5drib_c)	5drib_c_A ->					DM_5drib_c_A	Extracellular exchange
Modeling: sink reaction (amylose_c)	-> amylose_c_A					SK_amylose_c_A	Extracellular exchange
Modeling: sink reaction (14glucan_c)	14glucan_c_A ->					SK_14glucan_c_A	Extracellular exchange
Modeling: sink reaction (glycogen_c)	glycogen_c_A ->					SK_glycogen_c_A	Extracellular exchange
Sink needed to allow S-Adenosyl-4-methylthio-2-oxobutanoate to leave system	amob_c_A ->					DM_amob_c_A	Extracellular exchange
Photon energy loss (heat/fluorescence)	pho_loss_c_A ->					DM_pho_loss_c_A	Extracellular exchange
Modeling: demand reaction (fum_c)	fum_c_A ->					DM_fum_c_A	Extracellular exchange
Modeling: demand reaction (succ_c)	succ_c_A ->					DM_succ_c_A	Extracellular exchange
Modeling: demand reaction (akg_c)	akg_c_A ->					DM_akg_c_A	Extracellular exchange
Modeling: demand reaction (ac_c)	ac_c_A ->					DM_ac_c_A	Extracellular exchange
Modeling: demand reaction (lac__D_c)	lac__D_c_A ->					DM_lac__D_c_A	Extracellular exchange
GTP cyclohydrolase I	gtp_c_A + h2o_c_A -> h_c_A + ahdt_c_A + for_c_A					GTPCI_A	Folate metabolism
Methenyltetrahydrofolate cyclohydrolase	h2o_c_A + methf_c_A -> h_c_A + 10fthf_c_A					MTHFC_A	Folate metabolism
Glycolaldehyde dehydrogenase (NADPH utilizing)	gcald_c_A + h2o_c_A + nadp_c_A -> glyclt_c_A + 2 h_c_A + nadph_c_A					GCALDDy_A	Folate metabolism
4-aminobenzoate synthase	4adcho_c_A -> 4abz_c_A + pyr_c_A + h_c_A					ADCL_A	Folate metabolism
Dihydroneopterin triphosphate pyrophosphatase	h2o_c_A + ahdt_c_A -> h_c_A + ppi_c_A + dhpmp_c_A					DNTPPA_A	Folate metabolism
Dihydrofolate synthase	dhpt_c_A + glu__L_c_A + atp_c_A -> pi_c_A + dhf_c_A + adp_c_A + h_c_A					DHFS_A	Folate metabolism
7,8-dihydropteroate synthase	4abz_c_A + 2ahhmd_c_A -> dhpt_c_A + ppi_c_A					FOLD3_A	Folate metabolism
Formyltetrahydrofolate deformylase	h2o_c_A + 10fthf_c_A -> thf_c_A + h_c_A + for_c_A					FTHFD_A	Folate metabolism
ATP:2-amino-4-hydroxy-6-hydroxymethyl-7,8-dihydropteridine 6-pyrophosphotransferase	2ahhmp_c_A + atp_c_A -> h_c_A + amp_c_A + 2ahhmd_c_A					HPPK_A	Folate metabolism
Dihydroneopterin monophosphate dephosphorylase	h2o_c_A + dhpmp_c_A -> pi_c_A + dhnpt_c_A					DNMPPA_A	Folate metabolism
Methylenetetrahydrofolate dehydrogenase (NADP)	mlthf_c_A + nadp_c_A -> methf_c_A + nadph_c_A					MTHFD_A	Folate metabolism
5, 10 methylenetetrahydrofolate reductase NADPH	mlthf_c_A + h_c_A + nadph_c_A -> nadp_c_A + 5mthf_c_A					MTHFR3_1_A	Folate metabolism
Dihydroneopterin aldolase	dhnpt_c_A -> gcald_c_A + 2ahhmp_c_A					DHNPA_1_A	Folate metabolism
Dihydrofolate reductase	dhf_c_A + h_c_A + nadph_c_A -> thf_c_A + nadp_c_A					DHFR_A	Folate metabolism
4-amino-4-deoxychorismate synthase	gln__L_c_A + chor_c_A -> 4adcho_c_A + glu__L_c_A					ADCS_A	Folate metabolism
6-pyruvoyltetrahydropterin synthase	ahdt_c_A -> pppi_c_A + 6pthp_c_A					PTHPS_A	Folate metabolism
pyruvoyl-tetrahydropterin reductase	2 h_c_A + 2 nadph_c_A + 6pthp_c_A -> 2 nadp_c_A + thbpt_c_A					SPR_A	Folate metabolism
UDP-glucose:tetrahydrobiopterin glucosyltransferase	udpg_c_A + thbpt_c_A -> udp_c_A + h_c_A + gthbpt_c_A					THBTGT_A	Folate metabolism
Glycine Cleavage System	thf_c_A + nad_c_A + gly_c_A -> mlthf_c_A + co2_c_A + nadh_c_A + nh4_c_A					GLYCL_A	Glycine, serine and threonine metabolism
Threonine synthase	phom_c_A + h2o_c_A -> pi_c_A + thr__L_c_A					THRS_A	Glycine, serine and threonine metabolism
Homoserine dehydrogenase NADP irreversible	aspsa_c_A + h_c_A + nadph_c_A -> nadp_c_A + hom__L_c_A					HSDyi_A	Glycine, serine and threonine metabolism
Phosphoserine phosphatase (L-serine)	pser__L_c_A + h2o_c_A -> pi_c_A + ser__L_c_A					PSP_L_A	Glycine, serine and threonine metabolism
Aspartate semialdehyde dehydrogenase irreversible	h_c_A + nadph_c_A + 4pasp_c_A -> pi_c_A + aspsa_c_A + nadp_c_A					ASADi_A	Glycine, serine and threonine metabolism
Homoserine kinase	atp_c_A + hom__L_c_A -> adp_c_A + phom_c_A + h_c_A					HSK_A	Glycine, serine and threonine metabolism
Aspartate kinase	asp__L_c_A + atp_c_A -> adp_c_A + 4pasp_c_A					ASPK_A	Glycine, serine and threonine metabolism
Phosphoglycerate dehydrogenase	3pg_c_A + nad_c_A -> nadh_c_A + h_c_A + 3php_c_A					PGCD_A	Glycine, serine and threonine metabolism
Phosphoserine transaminase	glu__L_c_A + 3php_c_A -> pser__L_c_A + akg_c_A					PSERT_A	Glycine, serine and threonine metabolism
Glycine hydroxymethyltransferase, reversible	thf_c_A + ser__L_c_A -> mlthf_c_A + h2o_c_A + gly_c_A					GHMT2r_A	Glycine, serine and threonine metabolism
Glucose-6-phosphate isomerase	g6p_c_A -> f6p_c_A					PGI_A	Glycolysis/gluconeogenesis
Phosphoglycerate kinase	3pg_c_A + atp_c_A -> 13dpg_c_A + adp_c_A					PGK_A	Glycolysis/gluconeogenesis
Fructose-bisphosphate aldolase	fdp_c_A -> dhap_c_A + g3p_c_A					FBA_A	Glycolysis/gluconeogenesis
Phosphoglucomutase	g1p_c_A -> g6p_c_A					PGMT_A	Glycolysis/gluconeogenesis
Hexokinase (D-fructose:ATP)	fru_c_A + atp_c_A -> f6p_c_A + adp_c_A + h_c_A					HEX7_A	Glycolysis/gluconeogenesis
Glyceraldehyde-3-phosphate dehydrogenase (NAD(P)+) (phosphorylating)	13dpg_c_A + h_c_A + nadph_c_A -> pi_c_A + g3p_c_A + nadp_c_A					GAPDi_nadp_A	Glycolysis/gluconeogenesis
Fructose-bisphosphatase	fdp_c_A + h2o_c_A -> pi_c_A + f6p_c_A					FBP_A	Glycolysis/gluconeogenesis
Phosphoglycerate mutase	2pg_c_A -> 3pg_c_A					PGM_A	Glycolysis/gluconeogenesis
Alcohol dehydrogenase (glycerol/NADPH utilizing)	glyald_c_A + h2o_c_A + nadp_c_A -> 2 h_c_A + glyc__R_c_A + nadph_c_A					GLYALDDy_A	Glycolysis/gluconeogenesis
Enolase	2pg_c_A -> pep_c_A + h2o_c_A					ENO_A	Glycolysis/gluconeogenesis
Hexokinase (D-glucose:ATP)	glc__D_c_A + atp_c_A -> adp_c_A + h_c_A + g6p_c_A					HEX1_A	Glycolysis/gluconeogenesis
Triose-phosphate isomerase	dhap_c_A -> g3p_c_A					TPI_A	Glycolysis/gluconeogenesis
Glyceraldehyde-3-phosphate dehydrogenase	pi_c_A + nad_c_A + g3p_c_A -> 13dpg_c_A + nadh_c_A + h_c_A					GAPD_A	Glycolysis/gluconeogenesis
Phosphofructokinase	f6p_c_A + atp_c_A -> fdp_c_A + adp_c_A + h_c_A					PFK_A	Glycolysis/gluconeogenesis
Alcohol dehydrogenase (glycerol)	glyald_c_A + nadh_c_A + h_c_A -> nad_c_A + glyc_c_A					ALCD19_A	Glycolysis/gluconeogenesis
UDPglucose 4-epimerase	udpg_c_A -> udpgal_c_A					UDPG4E_A	Heterotroph specific subsystems
Mannose 1 phosphate guanylyltransferase	gtp_c_A + man1p_c_A + h_c_A -> gdpmann_c_A + ppi_c_A					MAN1PT_A	Heterotroph specific subsystems
Glucose-1-phosphate thymidylyltransferase	g1p_c_A + dttp_c_A + h_c_A -> ppi_c_A + dtdpglu_c_A					G1PTT_A	Heterotroph specific subsystems
UTP-glucose-1-phosphate uridylyltransferase (irreversible)	g1p_c_A + utp_c_A + h_c_A -> ppi_c_A + udpg_c_A					GALUi_A	Heterotroph specific subsystems
D-Mannose 6-phosphate 1,6-phosphomutase	man6p_c_A -> man1p_c_A					MPPM_A	Heterotroph specific subsystems
D-glucose cytidylyltransferase	g1p_c_A + h_c_A + ctp_c_A -> cdpglc_c_A + ppi_c_A					G1PCTYT_A	Heterotroph specific subsystems
DTDPglucose 4,6-dehydratase	dtdpglu_c_A -> dtdp4d6dg_c_A + h2o_c_A					TDPGDH_A	Heterotroph specific subsystems
Mannose-6-phosphate isomerase	man6p_c_A -> f6p_c_A					MAN6PI_A	Heterotroph specific subsystems
DTDP-4-dehydrorhamnose reductase	h_c_A + nadph_c_A + dtdp4d6dm_c_A -> dtdprmn_c_A + nadp_c_A					TDPDRR_A	Heterotroph specific subsystems
DTDP-4-dehydrorhamnose 3,5-epimerase	dtdp4d6dg_c_A -> dtdp4d6dm_c_A					TDPDRE_A	Heterotroph specific subsystems
UDPglucose 6-dehydrogenase	h2o_c_A + 2 nad_c_A + udpg_c_A -> 2 nadh_c_A + 3 h_c_A + udpglcur_c_A					UDPGD_A	Heterotroph specific subsystems
UDP-D-glucuronate decarboxylase	h_c_A + udpglcur_c_A -> co2_c_A + udpxyl_c_A					UDPGLDC_A	Heterotroph specific subsystems
GDP-D-mannose dehydratase	gdpmann_c_A -> h2o_c_A + gdpddman_c_A					GMAND_A	Heterotroph specific subsystems
GDP-L-fucose synthase	h_c_A + nadph_c_A + gdpddman_c_A -> nadp_c_A + gdpfuc_c_A					GFUCS_A	Heterotroph specific subsystems
CDP glucose 4 6 dehydratase	cdpglc_c_A -> h2o_c_A + cdp4dh6doglc_c_A					CDPGLC46DH_A	Heterotroph specific subsystems
N-acetylglucosamine kinase	atp_c_A + acgam_c_A -> adp_c_A + h_c_A + acgam6p_c_A					ACGAMK_A	Heterotroph specific subsystems
N-acetylmannosamine 6-phosphate epimerase	acgam6p_c_A -> acmanap_c_A					AMANAPEr_A	Heterotroph specific subsystems
N-acetylglucosamine-6-phosphate deacetylase	h2o_c_A + acgam6p_c_A -> gam6p_c_A + ac_c_A					AGDC_A	Heterotroph specific subsystems
1,6-anhydrous-N-Acetylmuramate kinase	h2o_c_A + atp_c_A + anhm_c_A -> adp_c_A + h_c_A + acmum6p_c_A					ANHMK_A	Heterotroph specific subsystems
N-acetylmuramate 6-phosphate hydrolase	h2o_c_A + acmum6p_c_A -> lac__D_c_A + acgam6p_c_A					ACM6PH_A	Heterotroph specific subsystems
5-Amino-2-oxopentanoate:2-oxoglutarate aminotransferase, cytosol	hisp_c_A + akg_c_A -> glu__L_c_A + imacp_c_A					AOOA_A	Histidine metabolism
Histidinol dehydrogenase (histidine forming)	h2o_c_A + histda_c_A + nad_c_A -> his__L_c_A + nadh_c_A + 2 h_c_A					HISTDb_A	Histidine metabolism
Histidinol dehydrogenase step (Histidinal forming)	nad_c_A + histd_c_A -> nadh_c_A + h_c_A + histda_c_A					HISTDa_A	Histidine metabolism
Imidazoleglycerol-phosphate dehydratase	eig3p_c_A -> h2o_c_A + imacp_c_A					IGPDH_A	Histidine metabolism
Phosphoribosyl-AMP cyclohydrolase	prbamp_c_A + h2o_c_A -> prfp_c_A					PRAMPC_A	Histidine metabolism
Phosphoribosyl-ATP pyrophosphatase	h2o_c_A + prbatp_c_A -> prbamp_c_A + h_c_A + ppi_c_A					PRATPP_A	Histidine metabolism
ATP phosphoribosyltransferase	atp_c_A + prpp_c_A -> ppi_c_A + prbatp_c_A					ATPPRT_A	Histidine metabolism
Histidinol-phosphatase	h2o_c_A + hisp_c_A -> pi_c_A + histd_c_A					HISTP_A	Histidine metabolism
1-(5-phosphoribosyl)-5-[(5-phosphoribosylamino)methylideneamino)imidazole-4-carboxamide isomerase	prfp_c_A -> prlp_c_A					PRMICI_A	Histidine metabolism
Imidazole-glycerol-3-phosphate synthase	prlp_c_A + gln__L_c_A -> eig3p_c_A + h_c_A + glu__L_c_A + aicar_c_A					IG3PS_A	Histidine metabolism
Polyphosphate kinase	ppi_c_A + atp_c_A -> pppi_c_A + adp_c_A					PPK2r_A	Inorganic ion transport and metabolism
Polyphosphate kinase	pi_c_A + atp_c_A -> adp_c_A + ppi_c_A					PPKr_A	Inorganic ion transport and metabolism
Inorganic diphosphatase	h2o_c_A + ppi_c_A -> 2 pi_c_A + h_c_A					PPA_A	Inorganic ion transport and metabolism
1D-myo-inositol 3-phosphate phosphohydrolase	h2o_c_A + mi3p__D_c_A -> pi_c_A + inost_c_A					MI3PP_A	Inositol phosphate metabolism
UDP-3-O-(3-hydroxypalmitoyl)glucosamine acyltransferase (Synechococcus elongatus 7942)	u3hga2_c_A + 3hpalmACP_c_A -> ACP_c_A + h_c_A + u23ga2_c_A					U23GAAT2_A	Lipopolysaccharide biosynthesis/recycling
Lipid A disaccaride synthase (Synechococcus elongatus 7942)	lipidX2_c_A + u23ga2_c_A -> udp_c_A + h_c_A + lipidAds2_c_A					LPADSS2_A	Lipopolysaccharide biosynthesis/recycling
UDP-3-O-acetylglucosamine deacetylase (Synechococcus elongatus 7942)	h2o_c_A + u3aga2_c_A -> u3hga2_c_A + ac_c_A					UHGADA2_A	Lipopolysaccharide biosynthesis/recycling
UDP-N-acetylglucosamine acyltransferase (Synechococcus elongatus 7942)	uacgam_c_A + 3hpalmACP_c_A -> ACP_c_A + u3aga2_c_A					UAGAAT2_A	Lipopolysaccharide biosynthesis/recycling
UDP-sugar hydrolase (Synechococcus elongatus 7942)	h2o_c_A + u23ga2_c_A -> 2 h_c_A + ump_c_A + lipidX2_c_A					USHD2_A	Lipopolysaccharide biosynthesis/recycling
Arabinose-5-phosphate isomerase	ru5p__D_c_A -> ara5p_c_A					A5PISO_A	Lipopolysaccharide biosynthesis/recycling
3-deoxy -D-manno-octulosonic -acid 8-phosphate synthase	pep_c_A + h2o_c_A + ara5p_c_A -> pi_c_A + kdo8p_c_A					KDOPS_A	Lipopolysaccharide biosynthesis/recycling
3-deoxy-manno-octulosonate-8-phosphatase	h2o_c_A + kdo8p_c_A -> pi_c_A + kdo_c_A					KDOPP_A	Lipopolysaccharide biosynthesis/recycling
3-deoxy-manno-octulosonate cytidylyltransferase	ctp_c_A + kdo_c_A -> ppi_c_A + ckdo_c_A					KDOCT2_A	Lipopolysaccharide biosynthesis/recycling
3-deoxy-D-manno-octulosonic acid transferase	lipidAds2_c_A + ckdo_c_A -> cmp_c_A + kdolipid4cy_c_A					MOAT_A	Lipopolysaccharide biosynthesis/recycling
UDP-N-acetylglucosamine 2-epimerase	uacgam_c_A -> uacmam_c_A					UAG2E_A	Lipopolysaccharide biosynthesis/recycling
UDP-N-acetylglucosamine:undecaprenylphosphate N-acetylglucosamine -1-phosphate transferase	uacgam_c_A + udcpp_c_A -> ump_c_A + unaga_c_A					ACGAMT_A	Lipopolysaccharide biosynthesis/recycling
UDP-N-acetyl-D-mannosamine transferase	uacmam_c_A + unaga_c_A -> udp_c_A + h_c_A + unagam_c_A					ACMAMT_A	Lipopolysaccharide biosynthesis/recycling
Inner core lipid A biosynthesis	0.3128 gdpfuc_c_A + 0.0865 kdolipid4cy_c_A + 0.0558 unagam_c_A -> 0.3128 gdp_c_A + 0.0558 udcpdp_c_A + icolipacy_c_A					ICLIPAS_A	Lipopolysaccharide biosynthesis/recycling
Inner core lipid A transport (periplasm)	h2o_c_A + atp_c_A + icolipacy_c_A -> pi_c_A + adp_c_A + h_c_A + icolipacy_p_A					ICLIPAabcpp_A	Lipopolysaccharide biosynthesis/recycling
O-antigen synthesis (Synechococcus elongatus 7942)	0.2775 udpgal_c_A + 2.2481 gdpmann_c_A + 0.0999 udpg_c_A -> 0.3774 udp_c_A + 2.2481 gdp_c_A + 2.6255 h_c_A + oanticy_c_A					OANTS_A	Lipopolysaccharide biosynthesis/recycling
O-antigen transport (periplasm)	h2o_c_A + atp_c_A + oanticy_c_A -> pi_c_A + adp_c_A + h_c_A + oanticy_p_A					OANTIabcpp_A	Lipopolysaccharide biosynthesis/recycling
O-antigen ligation (periplasm)	icolipacy_p_A + oanticy_p_A -> h2o_p_A + colipacy_p_A					OANTILpp_A	Lipopolysaccharide biosynthesis/recycling
O-antigen LPS transport (extracellular)	h2o_c_A + atp_c_A + colipacy_p_A -> pi_c_A + adp_c_A + h_c_A + colipacy_[smp]					COLIPAabcex_A	Lipopolysaccharide biosynthesis/recycling
Gamma-glutamylcysteine synthetase	glu__L_c_A + cys__L_c_A + atp_c_A -> pi_c_A + adp_c_A + h_c_A + glucys_c_A					GLUCYS_A	Metabolism of other amino acids: glutathione metabolism
Alanyl aminopeptidase (cys-gly)	cgly_c_A + h2o_c_A -> cys__L_c_A + gly_c_A					AMPTASECG_A	Metabolism of other amino acids: glutathione metabolism
Glutathione hydrolase	h2o_c_A + gthrd_c_A -> cgly_c_A + glu__L_c_A					GTHRDH_A	Metabolism of other amino acids: glutathione metabolism
Glutathione synthetase	glucys_c_A + atp_c_A + gly_c_A -> pi_c_A + adp_c_A + h_c_A + gthrd_c_A					GTHS_A	Metabolism of other amino acids: glutathione metabolism
Glutathione-specific gamma-glutamylcyclotransferase	gthrd_c_A -> cgly_c_A + 5oxpro_c_A					GGCLUT2_A	Metabolism of other amino acids: glutathione metabolism
5-oxoprolinase (ATP-hydrolyzing)	2 h2o_c_A + atp_c_A + 5oxpro_c_A -> pi_c_A + adp_c_A + h_c_A + glu__L_c_A					OPAH_A	Metabolism of other amino acids: glutathione metabolism
Glucosamine-1-phosphate N-acetyltransferase	gam1p_c_A + accoa_c_A -> coa_c_A + h_c_A + acgam1p_c_A					G1PACT_A	Murein biosynthesis
D-alanine-D-alanine ligase (reversible)	2 ala__D_c_A + atp_c_A -> pi_c_A + adp_c_A + h_c_A + alaala_c_A					ALAALAr_A	Murein biosynthesis
UDP-N-acetylmuramoyl-L-alanyl-D-glutamate synthetase	glu__D_c_A + uama_c_A + atp_c_A -> pi_c_A + adp_c_A + h_c_A + uamag_c_A					UAMAGS_A	Murein biosynthesis
UDP-N-acetylenolpyruvoylglucosamine reductase	uaccg_c_A + h_c_A + nadph_c_A -> nadp_c_A + uamr_c_A					UAPGR_A	Murein biosynthesis
Glutamine-fructose-6-phosphate transaminase	f6p_c_A + gln__L_c_A -> gam6p_c_A + glu__L_c_A					GF6PTA_A	Murein biosynthesis
UDP-N-acetylmuramoyl-L-alanine synthetase	ala__L_c_A + atp_c_A + uamr_c_A -> uama_c_A + pi_c_A + adp_c_A + h_c_A					UAMAS_A	Murein biosynthesis
UDP-N-acetylglucosamine 1-carboxyvinyltransferase	pep_c_A + uacgam_c_A -> pi_c_A + uaccg_c_A					UAGCVT_A	Murein biosynthesis
Phosphoglucosamine mutase	gam1p_c_A -> gam6p_c_A					PGAMT_A	Murein biosynthesis
UDP-N-acetylmuramoyl-L-alanyl-D-glutamyl-meso-2,6-diaminopimelate synthetase	26dap__M_c_A + uamag_c_A + atp_c_A -> pi_c_A + ugmd_c_A + adp_c_A + h_c_A					UAAGDS_A	Murein biosynthesis
UDP-N-acetylglucosamine diphosphorylase	utp_c_A + h_c_A + acgam1p_c_A -> uacgam_c_A + ppi_c_A					UAGDP_A	Murein biosynthesis
Glutamate racemase	glu__D_c_A -> glu__L_c_A					GLUR_A	Murein biosynthesis
Alanine racemase	ala__L_c_A -> ala__D_c_A					ALAR_A	Murein biosynthesis
UDP-N-acetylmuramoyl-L-alanyl-D-glutamyl-meso-2,6-diaminopimeloyl-D-alanyl-D-alanine synthetase	ugmd_c_A + atp_c_A + alaala_c_A -> pi_c_A + adp_c_A + h_c_A + ugmda_c_A					UGMDDS_A	Murein biosynthesis
Glucosamine-6-phosphate deaminase	gam6p_c_A + h2o_c_A -> f6p_c_A + nh4_c_A					G6PDA_A	Murein biosynthesis
Murein polymerizing transglycosylase	2 uaagmda_c_A -> 2 h_c_A + 2 udcpdp_c_A + murein5p5p_p_A					MPTG_A	Murein biosynthesis
Murein polymerizing transglycosylase 2 (three linked units)	uaagmda_c_A + murein5p5p_p_A -> h_c_A + udcpdp_c_A + murein5p5p5p_p_A					MPTG2_A	Murein biosynthesis
Murein crosslinking transpeptidase 1A:(A2pm->D-ala) (periplasm)	murein5p5p5p_p_A -> 2 ala__D_p_A + murein5px4px4p_p_A					MCTP2App_A	Murein biosynthesis
Murein crosslinking transpeptidase 1A:(A2pm->D-ala) (periplasm)	murein5p5p_p_A -> ala__D_p_A + murein5px4p_p_A					MCTP1App_A	Murein biosynthesis
Murein crosslinking transpeptidase 1B:(A2pm->A2pm) (periplasm)	murein5p5p_p_A -> alaala_p_A + murein5px3p_p_A					MCTP1Bpp_A	Murein biosynthesis
Murein D,D-carboxypeptidase (murein5px4p) (periplasm)	h2o_p_A + murein5px4p_p_A -> ala__D_p_A + murein4px4p_p_A					MDDCP1pp_A	Murein biosynthesis
Murein D,D-carboxypeptidase (murein5px4px4p) (periplasm)	h2o_p_A + murein5px4px4p_p_A -> ala__D_p_A + murein4px4px4p_p_A					MDDCP2pp_A	Murein biosynthesis
Murein D,D-carboxypeptidase (murein5p5p) (periplasm)	h2o_p_A + murein5p5p_p_A -> ala__D_p_A + murein5p4p_p_A					MDDCP3pp_A	Murein biosynthesis
Murein D,D-carboxypeptidase (murein5p4p) (periplasm)	h2o_p_A + murein5p4p_p_A -> ala__D_p_A + murein4p4p_p_A					MDDCP4pp_A	Murein biosynthesis
Murein D,D-carboxypeptidase (murein5p3p) (periplasm)	h2o_p_A + murein5p3p_p_A -> ala__D_p_A + murein4p3p_p_A					MDDCP5pp_A	Murein biosynthesis
Murein D,D-endopeptidase (murein4px4p) (periplasm)	h2o_p_A + murein4px4p_p_A -> murein4p4p_p_A					MDDEP1pp_A	Murein biosynthesis
Murein D,D-endopeptidase (murein3px4p) (periplasm)	h2o_p_A + murein3px4p_p_A -> murein4p3p_p_A					MDDEP2pp_A	Murein biosynthesis
Murein D,D-endopeptidase (murein5px4p) (periplasm)	h2o_p_A + murein5px4p_p_A -> murein5p4p_p_A					MDDEP3pp_A	Murein biosynthesis
Murein D,D-endopeptidase (murein4px4px4p) (periplasm)	h2o_p_A + murein4px4px4p_p_A -> murein4px4p4p_p_A					MDDEP4pp_A	Murein biosynthesis
Murein L,D-carboxypeptidase (murein5px4p) (periplasm)	h2o_p_A + murein5px4p_p_A -> alaala_p_A + murein3px4p_p_A					MLDCP1App_A	Murein biosynthesis
Murein L,D-carboxypeptidase (murein4p4p) (periplasm)	h2o_p_A + murein4p4p_p_A -> ala__D_p_A + murein4p3p_p_A					MLDCP1Bpp_A	Murein biosynthesis
Murein L,D-carboxypeptidase (murein5p5p) (periplasm)	h2o_p_A + murein5p5p_p_A -> alaala_p_A + murein5p3p_p_A					MLDCP2App_A	Murein biosynthesis
Murein L,D-carboxypeptidase (murein4p3p) (periplasm)	h2o_p_A + murein4p3p_p_A -> ala__D_p_A + murein3p3p_p_A					MLDCP2Bpp_A	Murein biosynthesis
Murein lytic transglycosylase (murein4p4p) (periplasm)	murein4p4p_p_A -> 2 anhgm4p_p_A					MLTGY1pp_A	Murein biosynthesis
Murein lytic transglycosylase (murein4p3p) (periplasm)	murein4p3p_p_A -> anhgm4p_p_A + anhgm3p_p_A					MLTGY2pp_A	Murein biosynthesis
Murein lytic transglycosylase (murein3p3p) (periplasm)	murein3p3p_p_A -> 2 anhgm3p_p_A					MLTGY3pp_A	Murein biosynthesis
Murein lytic transglycosylase (murein4px4p4p) (periplasm)	murein4px4p4p_p_A -> murein4px4p_p_A + anhgm4p_p_A					MLTGY4pp_A	Murein biosynthesis
N-Acetyl-D-glucosamine(anhydrous)N-Acetylmuramyl-tetrapeptide amidase	h2o_c_A + anhgm4p_c_A -> anhgm_c_A + LalaDgluMdapDala_c_A					AGM4PA_A	Murein biosynthesis
N-Acetyl-D-glucosamine(anhydrous)N-Acetylmuramyl-tetrapeptide amidase (periplasm)	h2o_p_A + anhgm4p_p_A -> anhgm_p_A + LalaDgluMdapDala_p_A					AGM4PApp_A	Murein biosynthesis
N-Acetyl-D-glucosamine(anhydrous)N-Acetylmuramyl-tetrapeptide L,D-carboxypeptidase	h2o_c_A + anhgm4p_c_A -> ala__D_c_A + anhgm3p_c_A					AGM4PCP_A	Murein biosynthesis
N-Acetyl-D-glucosamine(anhydrous)N-Acetylmuramyl-tetrapeptide beta -1,4-N-acetylglucosaminidase	h2o_c_A + anhgm4p_c_A -> acgam_c_A + anhm4p_c_A					AGM4PH_A	Murein biosynthesis
N-Acetyl-D-glucosamine(anhydrous)N-Acetylmuramyl-tripeptide amidase (periplasm)	h2o_p_A + anhgm3p_p_A -> anhgm_p_A + LalaDgluMdap_p_A					AGM3PApp_A	Murein biosynthesis
N-Acetyl-D-glucosamine(anhydrous)N-Acetylmuramyl beta -1,4-N-acetylglucosaminidase	h2o_c_A + anhgm_c_A -> acgam_c_A + anhm_c_A					AGMH_A	Murein biosynthesis
N-Acetyl-D-glucosamine(anhydrous)N-Acetylmuramyl-tripeptide beta -1,4-N-acetylglucosaminidase	h2o_c_A + anhgm3p_c_A -> acgam_c_A + anhm3p_c_A					AGM3PH_A	Murein biosynthesis
Anhydrous-N-Acetylmuramyl-tetrapeptide L,D-carboxypeptidase	h2o_c_A + anhm4p_c_A -> ala__D_c_A + anhm3p_c_A					AM4PCP_A	Murein biosynthesis
Tetrapeptide L,D-carboxypeptidase	h2o_c_A + LalaDgluMdapDala_c_A -> ala__D_c_A + LalaDgluMdap_c_A					4PCP_A	Murein biosynthesis
Anhydrous-N-Acetylmuramyl-tripeptide amidase	h2o_c_A + anhm3p_c_A -> anhm_c_A + LalaDgluMdap_c_A					AM3PA_A	Murein biosynthesis
Anhydrous-N-Acetylmuramyl-tetrapeptide amidase	h2o_c_A + anhm4p_c_A -> LalaDgluMdapDala_c_A + anhm_c_A					AM4PA_A	Murein biosynthesis
L-alanyl-gamma-D-glutamyl-meso-diaminopimelate hydrolase	h2o_c_A + LalaDgluMdap_c_A -> 26dap__M_c_A + LalaDglu_c_A					LADGMDH_A	Murein biosynthesis
UDP-N-acetylmuramate:L-alanyl-gamma-D-glutamyl-meso-diaminopimelate-D-alanine ligase	atp_c_A + uamr_c_A + LalaDgluMdapDala_c_A -> pi_c_A + adp_c_A + h_c_A + um4p_c_A					UM4PL_A	Murein biosynthesis
L-alanyl-gamma-glutamate epimerase	LalaDglu_c_A -> LalaLglu_c_A					ALAGLUE_A	Murein biosynthesis
UDP-N-acetylmuramate:L-alanyl-gamma-D-glutamyl-meso-diaminopimelate ligase	atp_c_A + uamr_c_A + LalaDgluMdap_c_A -> pi_c_A + ugmd_c_A + adp_c_A + h_c_A					UM3PL_A	Murein biosynthesis
UDP-N-acetylmuramoyl-L-alanyl-D-gamma-glutamyl-meso-2,6-diaminopimelate-D-alanine L,D-carboxypeptidase	h2o_c_A + um4p_c_A -> ugmd_c_A + ala__D_c_A					UM4PCP_A	Murein biosynthesis
L-alanyl-gamma-L-glutamate peptidase	h2o_c_A + LalaLglu_c_A -> ala__L_c_A + glu__L_c_A					LALGP_A	Murein biosynthesis
GlcNAc-anhMurNAc transport in via proton symport (periplasm)	h_p_A + anhgm_p_A -> h_c_A + anhgm_c_A					AGMt2pp_A	Murein biosynthesis
Tetrapeptide (LalaDgluMdapDala) transport via ABC system (periplasm)	h2o_c_A + atp_c_A + LalaDgluMdapDala_p_A -> pi_c_A + adp_c_A + h_c_A + LalaDgluMdapDala_c_A					4PEPTabcpp_A	Murein biosynthesis
UDP-N-acetylglucosamine-N-acetylmuramyl-(pentapeptide)pyrophosphoryl-undecaprenol N-acetylglucosamine transferase	uacgam_c_A + uagmda_c_A -> udp_c_A + h_c_A + uaagmda_c_A					UAGPT3_A	Murein biosynthesis
Undecaprenyl-diphosphatase	h2o_c_A + udcpdp_c_A -> pi_c_A + h_c_A + udcpp_c_A					UDCPDP_A	Murein biosynthesis
Phospho-N-acetylmuramoyl-pentapeptide-transferase (meso-2,6-diaminopimelate)	ugmda_c_A + udcpp_c_A -> ump_c_A + uagmda_c_A					PAPPT3_A	Murein biosynthesis
D-alanine-D-alanine dipeptidase	h2o_c_A + alaala_c_A -> 2 ala__D_c_A					ALAALAD_A	Murein biosynthesis
Phosphofructokinase (s7p)	s7p_c_A + atp_c_A -> s17bp_c_A + adp_c_A + h_c_A					PFK_3_A	Pentose phosphate pathway
Phosphogluconate dehydrogenase	6pgc_c_A + nadp_c_A -> ru5p__D_c_A + co2_c_A + nadph_c_A					GND_A	Pentose phosphate pathway
Transaldolase	s7p_c_A + g3p_c_A -> f6p_c_A + e4p_c_A					TALA_A	Pentose phosphate pathway
Hydroxyacylglutathione hydrolase	h2o_c_A + lgt__S_c_A -> lac__D_c_A + h_c_A + gthrd_c_A					GLYOX_A	Pentose phosphate pathway
Sedoheptulose-bisphosphatase	s17bp_c_A + h2o_c_A -> pi_c_A + s7p_c_A					SBP_A	Pentose phosphate pathway
Transketolase	xu5p__D_c_A + e4p_c_A -> f6p_c_A + g3p_c_A					TKT2_A	Pentose phosphate pathway
Glucose 6-phosphate dehydrogenase	g6p_c_A + nadp_c_A -> h_c_A + nadph_c_A + 6pgl_c_A					G6PDH2r_A	Pentose phosphate pathway
Phosphoribulokinase	ru5p__D_c_A + atp_c_A -> adp_c_A + h_c_A + rb15bp_c_A					PRUK_A	Pentose phosphate pathway
Ribulose 5-phosphate 3-epimerase	ru5p__D_c_A -> xu5p__D_c_A					RPE_A	Pentose phosphate pathway
6-phosphogluconolactonase	h2o_c_A + 6pgl_c_A -> 6pgc_c_A + h_c_A					PGL_A	Pentose phosphate pathway
Sedoheptulose 1,7-bisphosphate D-glyceraldehyde-3-phosphate-lyase	s17bp_c_A -> dhap_c_A + e4p_c_A					FBA3_A	Pentose phosphate pathway
Phosphoketolase (xylulose-5-phosphate utilizing)	pi_c_A + xu5p__D_c_A -> actp_c_A + h2o_c_A + g3p_c_A					PKETX_A	Pentose phosphate pathway
Phosphoketolase (fructose-6-phosphate utilizing)	pi_c_A + f6p_c_A -> actp_c_A + h2o_c_A + e4p_c_A					PKETF_A	Pentose phosphate pathway
Ribulose-bisphosphate carboxylase	0.99 h2o_b_A + rb15bp_b_A + 0.99 co2_b_A + 0.01 o2_b_A -> 0.01 2pglyc_b_A + 2 h_b_A + 1.99 3pg_b_A					RBPCcx_A	Pentose phosphate pathway
Phosphoribosylpyrophosphate synthetase	atp_c_A + r5p_c_A -> h_c_A + amp_c_A + prpp_c_A					PRPPS_A	Pentose phosphate pathway
Transketolase	xu5p__D_c_A + r5p_c_A -> s7p_c_A + g3p_c_A					TKT1_A	Pentose phosphate pathway
Glyoxalase I; Ni-dependent	lgt__S_c_A -> mthgxl_c_A + gthrd_c_A					GLYOX_1_A	Pentose phosphate pathway
Ribose-5-phosphate isomerase	r5p_c_A -> ru5p__D_c_A					RPI_A	Pentose phosphate pathway
Shikimate kinase	atp_c_A + skm_c_A -> adp_c_A + h_c_A + skm5p_c_A					SHKK_A	Phenylalanine, tyrosine and tryptophan biosynthesis
Tryptophan synthase (indoleglycerol phosphate)	ser__L_c_A + 3ig3p_c_A -> h2o_c_A + g3p_c_A + trp__L_c_A					TRPS1_A	Phenylalanine, tyrosine and tryptophan biosynthesis
Anthranilate synthase	gln__L_c_A + chor_c_A -> anth_c_A + pyr_c_A + h_c_A + glu__L_c_A					ANS_A	Phenylalanine, tyrosine and tryptophan biosynthesis
Tryptophan synthase (indoleglycerol phosphate)	3ig3p_c_A -> g3p_c_A + indole_c_A					TRPS3_A	Phenylalanine, tyrosine and tryptophan biosynthesis
Indole-3-glycerol-phosphate synthase	2cpr5p_c_A + h_c_A -> co2_c_A + h2o_c_A + 3ig3p_c_A					IGPS_A	Phenylalanine, tyrosine and tryptophan biosynthesis
Prephenate dehydrogenase	nad_c_A + pphn_c_A -> co2_c_A + nadh_c_A + 34hpp_c_A					PPND_A	Phenylalanine, tyrosine and tryptophan biosynthesis
3-phosphoshikimate 1-carboxyvinyltransferase	pep_c_A + skm5p_c_A -> pi_c_A + 3psme_c_A					PSCVT_A	Phenylalanine, tyrosine and tryptophan biosynthesis
Tyrosine transaminase	tyr__L_c_A + akg_c_A -> glu__L_c_A + 34hpp_c_A					TYRTA_A	Phenylalanine, tyrosine and tryptophan biosynthesis
Chorismate synthase	3psme_c_A -> pi_c_A + chor_c_A					CHORS_A	Phenylalanine, tyrosine and tryptophan biosynthesis
Prephenate dehydratase	h_c_A + pphn_c_A -> phpyr_c_A + co2_c_A + h2o_c_A					PPNDH_A	Phenylalanine, tyrosine and tryptophan biosynthesis
Tryptophan synthase (indole)	ser__L_c_A + indole_c_A -> h2o_c_A + trp__L_c_A					TRPS2_A	Phenylalanine, tyrosine and tryptophan biosynthesis
3-deoxy-D-arabino-heptulosonate 7-phosphate synthetase	pep_c_A + h2o_c_A + e4p_c_A -> pi_c_A + 2dda7p_c_A					DDPA_A	Phenylalanine, tyrosine and tryptophan biosynthesis
3-dehydroquinate dehydratase, irreversible	3dhq_c_A -> h2o_c_A + 3dhsk_c_A					DHQTi_A	Phenylalanine, tyrosine and tryptophan biosynthesis
Phosphoribosylanthranilate isomerase (irreversible)	pran_c_A -> 2cpr5p_c_A					PRAIi_A	Phenylalanine, tyrosine and tryptophan biosynthesis
Shikimate dehydrogenase	h_c_A + 3dhsk_c_A + nadph_c_A -> nadp_c_A + skm_c_A					SHK3Dr_A	Phenylalanine, tyrosine and tryptophan biosynthesis
3-dehydroquinate synthase	2dda7p_c_A -> pi_c_A + 3dhq_c_A					DHQS_A	Phenylalanine, tyrosine and tryptophan biosynthesis
Anthranilate phosphoribosyltransferase	anth_c_A + prpp_c_A -> ppi_c_A + pran_c_A					ANPRT_A	Phenylalanine, tyrosine and tryptophan biosynthesis
Phenylalanine transaminase	phe__L_c_A + akg_c_A -> phpyr_c_A + glu__L_c_A					PHETA1_A	Phenylalanine, tyrosine and tryptophan biosynthesis
Chorismate mutase	chor_c_A -> pphn_c_A					CHORM_A	Phenylalanine, tyrosine and tryptophan biosynthesis
Anthranilate synthase	chor_c_A + nh4_c_A -> anth_c_A + pyr_c_A + h2o_c_A + h_c_A					ANS2_A	Phenylalanine, tyrosine and tryptophan biosynthesis
Gylcine dehydrogenase (deamidating)	h2o_c_A + nad_c_A + gly_c_A -> nadh_c_A + h_c_A + glx_c_A + nh4_c_A					GLYDHDA_A	Photorespiration/glyoxylate degradation
Oxalate decarboxylase	h_c_A + oxa_c_A -> co2_c_A + for_c_A					OXADC_A	Photorespiration/glyoxylate degradation
Glycerate kinase	glyc__R_c_A + atp_c_A -> adp_c_A + h_c_A + 3pg_c_A					GLYCK_A	Photorespiration/glyoxylate degradation
D-Glycerate:NADP+ 2-oxidoreductase	h_c_A + nadph_c_A + hpyr_c_A -> glyc__R_c_A + nadp_c_A					GLYCOR_nadp_A	Photorespiration/glyoxylate degradation
Glyoxylate dehydrogenase	o2_c_A + h2o_c_A + glx_c_A -> h_c_A + oxa_c_A + h2o2_c_A					GLXO3r_A	Photorespiration/glyoxylate degradation
Phosphoglycolate phosphatase	2pglyc_c_A + h2o_c_A -> pi_c_A + glyclt_c_A					PGLYCP_A	Photorespiration/glyoxylate degradation
Tartronate semialdehyde reductase (NADP)	h_c_A + 2h3oppan_c_A + nadph_c_A -> glyc__R_c_A + nadp_c_A					TRSARyr_A	Photorespiration/glyoxylate degradation
Glycolate dehydrogenase (NAD)	glyclt_c_A + nad_c_A -> nadh_c_A + h_c_A + glx_c_A					GLYCLTDx_A	Photorespiration/glyoxylate degradation
Alanine glyoxylate aminotransferase	ala__L_c_A + glx_c_A -> pyr_c_A + gly_c_A					AGTi_A	Photorespiration/glyoxylate degradation
Formate dehydrogenase (cytochrome c553)	o2_c_A + 2 h_c_A + 2 for_c_A -> 2 co2_c_A + 2 h2o_c_A					FDH6_A	Photorespiration/glyoxylate degradation
S-adenosyl-L-methionine:2-methyl-6-solanyl-1,4-benzoquinol C3 methyltransferase	2m6sbenzq_c_A + amet_c_A -> ahcys_c_A + h_c_A + pqh2_c_A					MSBENZMT_A	Phototroph specific subsystems
Phycocyanobilin:ferredoxin oxidoreductase	4 h_c_A + biliverd_c_A + 4 fdxrd_c_A -> phycy_c_A + 4 fdxox_c_A					PHYFXOR_A	Phototroph specific subsystems
Lycopene cyclase (beta-carotene producing)	gcaro_c_A -> caro_c_A					LYCBC2_A	Phototroph specific subsystems
Uroporphyrinogen decarboxylase (uroporphyrinogen III)	4 h_c_A + uppg3_c_A -> 4 co2_c_A + cpppg3_c_A					UPPDC1_A	Phototroph specific subsystems
Glycogen synthase (linear extension of glycogen polymer)	amylose_c_A + adpglc_c_A -> adp_c_A + h_c_A + 14glucan_c_A					GLCS3_A	Phototroph specific subsystems
Beta-ketoacyl-ACP synthase	acACP_c_A + malACP_c_A + h_c_A -> ACP_c_A + actACP_c_A + co2_c_A					KAS14_A	Phototroph specific subsystems
3-hydroxyacyl-[acyl-carrier-protein] dehydratase (n-C6:0)	3hhexACP_c_A -> thex2eACP_c_A + h2o_c_A					3HAD60_A	Phototroph specific subsystems
3-oxoacyl-[acyl-carrier-protein] reductase (n-C6:0)	h_c_A + 3ohexACP_c_A + nadph_c_A -> 3hhexACP_c_A + nadp_c_A					3OAR60_A	Phototroph specific subsystems
Neurosporene oxidoreductase	o2_c_A + norsp_c_A + h_c_A + nadph_c_A -> 2 h2o_c_A + lyc_c_A + nadp_c_A					NOR_A	Phototroph specific subsystems
NAD(P)H dehydrogenase (plastoquinone-8 & 4 protons)( Thylakoid)	5 h_c_A + pq_k_A + 2 fdxrd_c_A -> pqh2_k_A + 2 fdxox_c_A + 3 h_u_A					NDH-1(1)um_A	Phototroph specific subsystems
Light dependent protochlorophyllide oxidoreductase	h_c_A + nadph_c_A + pchlld*_c_A -> nadp_c_A + chlda_c_A					LPOR_A	Phototroph specific subsystems
Chorismate pyruvate lyase	chor_c_A -> 4hbz_c_A + pyr_c_A					CHRPL_A	Phototroph specific subsystems
Heme A synthase	h2o_c_A + 2 nad_c_A + hemeO_c_A -> 2 nadh_c_A + 2 h_c_A + hemeA_c_A					HEMEAS_A	Phototroph specific subsystems
3-oxoacyl-[acyl-carrier-protein] reductase (n-C12:0)	3oddecACP_c_A + h_c_A + nadph_c_A -> 3hddecACP_c_A + nadp_c_A					3OAR120_A	Phototroph specific subsystems
Sucrose phosphate synthase	f6p_c_A + udpg_c_A -> udp_c_A + suc6p_c_A + h_c_A					SPS_A	Phototroph specific subsystems
Photosystem I	0.01 o2_c_A + 0.99 fdxox_c_A + pccu1p_u_A + p700*_k_A -> pccu2p_u_A + 0.01 o2s_c_A + 0.99 fdxrd_c_A + p700_k_A					PSIum_A	Phototroph specific subsystems
3-oxoacyl-[acyl-carrier-protein] reductase (n-C10:0)	3odecACP_c_A + h_c_A + nadph_c_A -> 3hdecACP_c_A + nadp_c_A					3OAR100_A	Phototroph specific subsystems
O-succinylbenzoate-CoA ligase	coa_c_A + atp_c_A + sucbz_c_A -> amp_c_A + ppi_c_A + sbzcoa_c_A					SUCBZL_A	Phototroph specific subsystems
1,4-dihydroxy-2-napthoyl phytyltransferase	dhna_c_A + phdp_c_A + nadp_c_A -> co2_c_A + ppi_c_A + nadph_c_A + dmtphllqne_c_A					DHNANT_A	Phototroph specific subsystems
Heme oxygenase 1 (ferredoxin utilizing)	3 o2_c_A + 8 h_c_A + pheme_c_A + 6 fdxrd_c_A -> fe2_c_A + 3 h2o_c_A + 6 fdxox_c_A + biliverd_c_A + co_c_A					HOXGfx_A	Phototroph specific subsystems
Hydroxybenzoate nonaprenyltransferase	4hbz_c_A + npdp_c_A -> ppi_c_A + 3nphb_c_A					HBZNPT_A	Phototroph specific subsystems
Carbamate deaminase	cbm_c_A + 2 h_c_A -> co2_c_A + nh4_c_A					CBMD_A	Phototroph specific subsystems
3-hydroxyacyl-[acyl-carrier-protein] dehydratase (n-C16:0)	3hpalmACP_c_A -> h2o_c_A + tpalm2eACP_c_A					3HAD160_A	Phototroph specific subsystems
Phytofluene dehydrogenase	phytfl_c_A + nadp_c_A -> h_c_A + zcarote_c_A + nadph_c_A					PDS2_A	Phototroph specific subsystems
Acetyl-CoA ACP transacylase	ACP_c_A + accoa_c_A -> coa_c_A + acACP_c_A					ACOATA_A	Phototroph specific subsystems
Glycogen phosphorylase	pi_c_A + 14glucan_c_A -> g1p_c_A + amylose_c_A					GLCP2_A	Phototroph specific subsystems
Geranylgeranyl-diphosphate geranylgeranyl-diphosphate geranylgeranyltransferase	2 ggdp_c_A -> prephytedp_c_A + ppi_c_A					PHYTES_A	Phototroph specific subsystems
2-succinyl-5-enolpyruvyl-6-hydroxy-3-cyclohexene-1-carboxylate synthase	h_c_A + ichor_c_A + akg_c_A -> 2sephchc_c_A + co2_c_A					SEPHCHCS_A	Phototroph specific subsystems
3-oxoacyl-[acyl-carrier-protein] reductase (n-C8:0)	h_c_A + nadph_c_A + 3ooctACP_c_A -> nadp_c_A + 3hoctACP_c_A					3OAR80_A	Phototroph specific subsystems
3-oxoacyl-[acyl-carrier-protein] reductase (n-C18:0)	h_c_A + nadph_c_A + 3ooctdACP_c_A -> nadp_c_A + 3hoctaACP_c_A					3OAR180_A	Phototroph specific subsystems
Glutamyl-tRNA reductase	h_c_A + nadph_c_A + glutrna_c_A -> trnaglu_c_A + glu1sa_c_A + nadp_c_A					GLUTRR_A	Phototroph specific subsystems
3-hydroxyacyl-[acyl-carrier-protein] dehydratase (n-C10:0)	3hdecACP_c_A -> tdec2eACP_c_A + h2o_c_A					3HAD100_A	Phototroph specific subsystems
Mehler reaction	o2_c_A + 2 h_c_A + 2 nadph_c_A -> 2 h2o_c_A + 2 nadp_c_A					MEHLER_A	Phototroph specific subsystems
Isochorismate synthase	chor_c_A -> ichor_c_A					ICHORS_A	Phototroph specific subsystems
3-oxoacyl-[acyl-carrier-protein] synthase (n-C14:0)	ddcaACP_c_A + malACP_c_A + h_c_A -> ACP_c_A + 3omrsACP_c_A + co2_c_A					3OAS140_A	Phototroph specific subsystems
Enoyl-[acyl-carrier-protein] reductase (NADPH) (n-C6:0)	thex2eACP_c_A + h_c_A + nadph_c_A -> hexACP_c_A + nadp_c_A					EAR60y_A	Phototroph specific subsystems
Porphobilinogen synthase	2 5aop_c_A -> 2 h2o_c_A + h_c_A + ppbng_c_A					PPBNGS_A	Phototroph specific subsystems
Prephytoene diphosphate geranylgeranyl-diphosphategeranylgeranyltransferase	prephytedp_c_A -> ppi_c_A + phyto_c_A					PHYTES2_A	Phototroph specific subsystems
3-hydroxyacyl-[acyl-carrier-protein] dehydratase (n-C8:0)	3hoctACP_c_A -> toct2eACP_c_A + h2o_c_A					3HAD80_A	Phototroph specific subsystems
3-oxoacyl-[acyl-carrier-protein] reductase (n-C14:0)	3omrsACP_c_A + h_c_A + nadph_c_A -> 3hmrsACP_c_A + nadp_c_A					3OAR140_A	Phototroph specific subsystems
Cytochrome bd oxidase (plastoquinone utilizing, non-proton translocating)	o2_c_A + 4 h_c_A + 2 pqh2_y_A -> 4 h_p_A + 2 h2o_c_A + 2 pq_y_A					CYTBD4cm_A	Phototroph specific subsystems
3-oxoacyl-[acyl-carrier-protein] reductase (n-C16:0)	h_c_A + 3opalmACP_c_A + nadph_c_A -> 3hpalmACP_c_A + nadp_c_A					3OAR160_A	Phototroph specific subsystems
Protoporphyrinogen oxidase (aerobic)	3 o2_c_A + pppg9_c_A -> ppp9_c_A + 3 h2o2_c_A					PPPGO2_A	Phototroph specific subsystems
O-succinylbenzoate-CoA synthase	2shchc_c_A -> h2o_c_A + sucbz_c_A					SUCBZS_A	Phototroph specific subsystems
Light independent protochlorophyllide oxidoreductase	pchlld_c_A + 2 h2o_c_A + 2 atp_c_A + 2 fdxrd_c_A -> 2 pi_c_A + 2 adp_c_A + 2 fdxox_c_A + chlda_c_A					DPOR_A	Phototroph specific subsystems
Enoyl-[acyl-carrier-protein] reductase (NADPH) (n-C12:0)	h_c_A + nadph_c_A + tddec2eACP_c_A -> ddcaACP_c_A + nadp_c_A					EAR120y_A	Phototroph specific subsystems
Beta-carotene hydroxylase (zeaxanthin forming)	o2_c_A + bcryptox_c_A + nadh_c_A + h_c_A -> zeax_c_A + h2o_c_A + nad_c_A					BCAROHX2_A	Phototroph specific subsystems
Oxygen Independent coproporphyrinogen-III oxidase	2 amet_c_A + cpppg3_c_A -> 2 co2_c_A + 2 dad_5_c_A + pppg9_c_A + 2 met__L_c_A					CPPPGO2_A	Phototroph specific subsystems
Acetyl-CoA carboxylase	hco3_c_A + atp_c_A + accoa_c_A -> pi_c_A + malcoa_c_A + adp_c_A + h_c_A					ACCOAC_A	Phototroph specific subsystems
Cyanate lyase	hco3_c_A + h_c_A + cynt_c_A -> cbm_c_A + co2_c_A					CYNL_A	Phototroph specific subsystems
Cytochrome aa3 oxidase (plastocyanin utilizing, H+/e-: 0.9)	o2_c_A + 7.6 h_c_A + 4 pccu1p_u_A -> 4 pccu2p_u_A + 2 h2o_c_A + 3.6 h_u_A					CYOOum_A	Phototroph specific subsystems
Ferredoxin:NADPH oxidoreductase	h_c_A + nadp_c_A + 2 fdxrd_c_A -> 2 fdxox_c_A + nadph_c_A					FNOR_A	Phototroph specific subsystems
S-adenosylmethionine: 2-demethylphylloquinone methyltransferase	amet_c_A + dmtphllqne_c_A -> ahcys_c_A + phyQ_c_A + h_c_A					AMPQT_A	Phototroph specific subsystems
3-oxoacyl-[acyl-carrier-protein] synthase (n-C8:0)	malACP_c_A + h_c_A + hexACP_c_A -> ACP_c_A + co2_c_A + 3ooctACP_c_A					3OAS80_A	Phototroph specific subsystems
Bidirectional [NiFe] Hydrogenase	nadh_c_A + h_c_A -> h2_c_A + nad_c_A					NAD_H2_A	Phototroph specific subsystems
Lycopene cyclase (gamma-carotene producing)	lyc_c_A -> gcaro_c_A					LYCBC1_A	Phototroph specific subsystems
Glycogen branching enzyme	adpglc_c_A + 14glucan_c_A -> adp_c_A + h_c_A + glycogen_c_A					GLCBRAN3_A	Phototroph specific subsystems
Glutamyl-tRNA synthetase	trnaglu_c_A + glu__L_c_A + atp_c_A -> amp_c_A + ppi_c_A + glutrna_c_A					GLUTRS_A	Phototroph specific subsystems
3-hydroxyacyl-[acyl-carrier-protein] dehydratase (n-C18:0)	3hoctaACP_c_A -> h2o_c_A + toctd2eACP_c_A					3HAD180_A	Phototroph specific subsystems
Magnesium-protoporphyrin-IX 13-monomethyl ester,NADPH oxygen oxidoreductase (hydroxylating)	o2_c_A + hmppp9_c_A + h_c_A + nadph_c_A -> omppp9_c_A + 2 h2o_c_A + nadp_c_A					MPOMMM_A	Phototroph specific subsystems
Succinate dehydrogenase (plastoquinone utilizing, thylakoid membrane localized)	succ_c_A + pq_k_A -> pqh2_k_A + fum_c_A					SUCDum_A	Phototroph specific subsystems
Divinyl protochlorophyllide a 8-vinyl-reductase	h_c_A + nadph_c_A + dvpchlda_c_A -> pchlld_c_A + nadp_c_A					DVOCHR_A	Phototroph specific subsystems
Heme O synthase	frdp_c_A + h2o_c_A + pheme_c_A -> ppi_c_A + hemeO_c_A					HEMEOS_A	Phototroph specific subsystems
S-adenosyl-L-methionine magnesium-protoporphyrin-IX O-methyltransferase	mppp9_c_A + amet_c_A -> ahcys_c_A + mppp9me_c_A					MPOMT_A	Phototroph specific subsystems
NADH:plastoquinone reductase (non-electrogenic)	nadh_c_A + h_c_A + pq_k_A -> pqh2_k_A + nad_c_A					NDHPQRum_A	Phototroph specific subsystems
Enoyl-[acyl-carrier-protein] reductase (NADPH) (n-C16:0)	h_c_A + nadph_c_A + tpalm2eACP_c_A -> palmACP_c_A + nadp_c_A					EAR160y_A	Phototroph specific subsystems
3-hydroxyacyl-[acyl-carrier-protein] dehydratase (n-C14:0)	3hmrsACP_c_A -> h2o_c_A + tmrs2eACP_c_A					3HAD140_A	Phototroph specific subsystems
Carbonic anhydrase	h_b_A + hco3_b_A -> h2o_b_A + co2_b_A					HCO3E_1_cx_A	Phototroph specific subsystems
Enoyl-[acyl-carrier-protein] reductase (NADPH) (n-C10:0)	tdec2eACP_c_A + h_c_A + nadph_c_A -> dcaACP_c_A + nadp_c_A					EAR100y_A	Phototroph specific subsystems
2-succinyl-6-hydroxy-2,4-cyclohexadiene 1-carboxylate synthase	2sephchc_c_A -> pyr_c_A + 2shchc_c_A					SHCHCS3_A	Phototroph specific subsystems
NAD(P)H dehydrogenase, carbon dioxide coupled (plastoquinone-8 & 4 protons)( Thylakoid)	co2_c_A + h2o_c_A + 4 h_c_A + pq_k_A + 2 fdxrd_c_A -> pqh2_k_A + hco3_c_A + 2 fdxox_c_A + 3 h_u_A					NDH-1(4)um_A	Phototroph specific subsystems
1,4-dihydroxy-2-napthoyl-CoA synthase	h_c_A + sbzcoa_c_A -> 14dhncoa_c_A + h2o_c_A					DHNCOAS_A	Phototroph specific subsystems
Malonyl-CoA-ACP transacylase	malcoa_c_A + ACP_c_A -> coa_c_A + malACP_c_A					MCOATA_A	Phototroph specific subsystems
Hydroxymethylbilane synthase	h2o_c_A + 4 ppbng_c_A -> 4 nh4_c_A + hmbil_c_A					HMBS_A	Phototroph specific subsystems
Superoxide dismutase	2 o2s_c_A + 2 h_c_A -> o2_c_A + h2o2_c_A					SPODM_A	Phototroph specific subsystems
3-oxoacyl-[acyl-carrier-protein] synthase (n-C12:0)	malACP_c_A + h_c_A + dcaACP_c_A -> 3oddecACP_c_A + ACP_c_A + co2_c_A					3OAS120_A	Phototroph specific subsystems
Zeta-carotene desaturase	o2_c_A + h_c_A + zcarote_c_A + nadph_c_A -> norsp_c_A + 2 h2o_c_A + nadp_c_A					ZDS_A	Phototroph specific subsystems
3-hydroxyacyl-[acyl-carrier-protein] dehydratase (n-C4:0)	3hbutACP_c_A -> h2o_c_A + but2eACP_c_A					3HAD40_1_A	Phototroph specific subsystems
Enoyl-[acyl-carrier-protein] reductase (NADH) (n-C18:0)	nadh_c_A + h_c_A + toctd2eACP_c_A -> nad_c_A + ocdcaACP_c_A					EAR180x_A	Phototroph specific subsystems
3-oxoacyl-[acyl-carrier-protein] synthase (n-C6:0)	malACP_c_A + butACP_c_A + h_c_A -> ACP_c_A + co2_c_A + 3ohexACP_c_A					3OAS60_A	Phototroph specific subsystems
Nitrite reductase (ferredoxin)	no2_c_A + 8 h_c_A + 6 fdxrd_c_A -> 2 h2o_c_A + 6 fdxox_c_A + nh4_c_A					NTRIRfx_A	Phototroph specific subsystems
Thioredoxin:ferredoxin reductase	trdox_c_A + 2 h_c_A + 2 fdxrd_c_A -> trdrd_c_A + 2 fdxox_c_A					TRDRf_A	Phototroph specific subsystems
Ferrochelatase	fe2_c_A + ppp9_c_A -> 2 h_c_A + pheme_c_A					FCLT_A	Phototroph specific subsystems
Uroporphyrinogen-III synthase	hmbil_c_A -> h2o_c_A + uppg3_c_A					UPP3S_A	Phototroph specific subsystems
NADH:plastoquinone reductase (non-electrogenic)	nadh_c_A + h_c_A + pq_y_A -> pqh2_y_A + nad_c_A					NDHPQRcm_A	Phototroph specific subsystems
3-oxoacyl-[acyl-carrier-protein] reductase (n-C4:0)	3hbutACP_c_A + nadp_c_A -> actACP_c_A + h_c_A + nadph_c_A					3OAR40_1_A	Phototroph specific subsystems
Nonaprenyl-hydroxybenzoate decarboxylase	h2o_c_A + amet_c_A + 3nphb_c_A + nad_c_A -> ahcys_c_A + co2_c_A + nadh_c_A + h_c_A + 2m6sbenzq_c_A					NPHBDC_A	Phototroph specific subsystems
Enoyl-[acyl-carrier-protein] reductase (NADPH) (n-C4:0)	h_c_A + nadph_c_A + but2eACP_c_A -> butACP_c_A + nadp_c_A					EAR40y_A	Phototroph specific subsystems
NAD transhydrogenase	nad_c_A + nadph_c_A -> nadh_c_A + nadp_c_A					NADTRHD_A	Phototroph specific subsystems
1,4-dihydroxy-2-napthoyl-CoA thioesterase	14dhncoa_c_A + h2o_c_A -> coa_c_A + h_c_A + dhna_c_A					DHNCOAT_A	Phototroph specific subsystems
3-oxoacyl-[acyl-carrier-protein] synthase (n-C10:0)	ocACP_c_A + malACP_c_A + h_c_A -> ACP_c_A + co2_c_A + 3odecACP_c_A					3OAS100_A	Phototroph specific subsystems
Glutamate-1-semialdehyde aminotransferase	glu1sa_c_A -> 5aop_c_A					G1SAT_A	Phototroph specific subsystems
Phytoene dehydrogenase	phyto_c_A + nadp_c_A -> phytfl_c_A + h_c_A + nadph_c_A					PDS1_A	Phototroph specific subsystems
Glycogen debranching enzyme	h2o_c_A + glycogen_c_A -> glc__D_c_A + 14glucan_c_A					GLCDBRAN3_A	Phototroph specific subsystems
ATP synthase (thylakoid membrane)	3 pi_c_A + 3 adp_c_A + 13 h_u_A -> 3 h2o_c_A + 10 h_c_A + 3 atp_c_A					ATPSum_A	Phototroph specific subsystems
Chlorophyll a synthase	h_c_A + phdp_c_A + chlda_c_A -> cholphya_c_A + ppi_c_A					CHPHYS_A	Phototroph specific subsystems
Beta-carotene hydroxylase (beta-cryptoxanthin forming)	o2_c_A + nadh_c_A + h_c_A + caro_c_A -> bcryptox_c_A + h2o_c_A + nad_c_A					BCAROHX_A	Phototroph specific subsystems
Enoyl-[acyl-carrier-protein] reductase (NADPH) (n-C14:0)	h_c_A + nadph_c_A + tmrs2eACP_c_A -> nadp_c_A + myrsACP_c_A					EAR140y_A	Phototroph specific subsystems
Magnesium-protoporphyrin-IX 13-monomethyl ester,NADPH oxygen oxidoreductase (hydroxylating)	o2_c_A + h_c_A + mppp9me_c_A + nadph_c_A -> hmppp9_c_A + h2o_c_A + nadp_c_A					MPOMC1_A	Phototroph specific subsystems
3-oxoacyl-[acyl-carrier-protein] synthase (n-C18:0)	palmACP_c_A + malACP_c_A + h_c_A -> ACP_c_A + co2_c_A + 3ooctdACP_c_A					3OAS180_A	Phototroph specific subsystems
Enoyl-[acyl-carrier-protein] reductase (NADH) (n-C8:0)	toct2eACP_c_A + h_c_A + nadph_c_A -> ocACP_c_A + nadp_c_A					EAR80y_A	Phototroph specific subsystems
Mg-protoporphyrin IX magnesium-lyase	mg2_c_A + h2o_c_A + ppp9_c_A + atp_c_A -> pi_c_A + adp_c_A + 3 h_c_A + mppp9_c_A					MPML_A	Phototroph specific subsystems
Cytochrome bd oxidase (plastoquinone utilizing, non-proton translocating)	2 pqh2_k_A + o2_c_A + 4 h_c_A -> 2 h2o_c_A + 2 pq_k_A + 4 h_u_A					CYTBD4um_A	Phototroph specific subsystems
Catalase	2 h2o2_c_A -> o2_c_A + 2 h2o_c_A					CAT_A	Phototroph specific subsystems
Coproporphyrinogen oxidase (O2 required)	o2_c_A + 2 h_c_A + cpppg3_c_A -> 2 co2_c_A + 2 h2o_c_A + pppg9_c_A					CPPPGO_A	Phototroph specific subsystems
Glucose-1-phosphate adenylyltransferase	g1p_c_A + h_c_A + atp_c_A -> ppi_c_A + adpglc_c_A					GLGC_A	Phototroph specific subsystems
3-hydroxyacyl-[acyl-carrier-protein] dehydratase (n-C12:0)	3hddecACP_c_A -> h2o_c_A + tddec2eACP_c_A					3HAD120_A	Phototroph specific subsystems
Magnesium-protoporphyrin-IX 13-monomethyl ester NADPH oxygen oxidoreductase (hydroxylating)	o2_c_A + omppp9_c_A + h_c_A + nadph_c_A -> 2 h2o_c_A + nadp_c_A + dvpchlda_c_A					MPOMOR_A	Phototroph specific subsystems
3-oxoacyl-[acyl-carrier-protein] synthase (n-C16:0)	malACP_c_A + h_c_A + myrsACP_c_A -> ACP_c_A + co2_c_A + 3opalmACP_c_A					3OAS160_A	Phototroph specific subsystems
Nitrite reductase (ferredoxin)	2 h_c_A + no3_c_A + 2 fdxrd_c_A -> no2_c_A + h2o_c_A + 2 fdxox_c_A					NTRARf2_A	Phototroph specific subsystems
Photosystem II	3.9996 h_c_A + 1.9998 pq_k_A + 2 h2o_u_A + 4 p680*_k_A + 0.0004 ps2d1_k_A -> 1.9998 pqh2_k_A + o2_u_A + 4 h_u_A + 4 p680_k_A + ... <Preview truncated at 128 characters>					PSIIum_A	Phototroph specific subsystems
Cytb6f complex	2 pccu2p_u_A + pqh2_k_A + 2 h_c_A -> pq_k_A + 2 pccu1p_u_A + 4 h_u_A					CBFCum_A	Phototroph specific subsystems
15-cis-phytoene:plastoquinone oxidoreductase	2 pq_k_A + phyto_c_A -> 2 pqh2_k_A + tczcaro_c_A					PHYPQOX_A	Phototroph specific subsystems
9,15,9-tricis-zeta-carotene cis-trans-isomerase	tczcaro_c_A -> dczcaro_c_A					ZISO_A	Phototroph specific subsystems
7,9,9-tricis-neurosporene:quinone oxidoreductase	2 pq_k_A + dczcaro_c_A -> 2 pqh2_k_A + ttclyco_c_A					ZCARDS_A	Phototroph specific subsystems
7,9,7,9-tetracis-lycopene cis-trans-isomerase	ttclyco_c_A -> lyc_c_A					PLYCOI_A	Phototroph specific subsystems
Chlorophyll Mg dechelatase	2 h_c_A + cholphya_c_A -> mg2_c_A + phptna_c_A					CHLADMT_A	Phototroph specific subsystems
Pheophytin pheophorbide hydrolase	h2o_c_A + phptna_c_A -> h_c_A + phphbda_c_A + phytol_c_A					PHEOASE_A	Phototroph specific subsystems
Pheophorbide a oxygenase	o2_c_A + 2 h_c_A + 2 fdxrd_c_A + phphbda_c_A -> 2 fdxox_c_A + rcc_c_A					PHEOX_A	Phototroph specific subsystems
Phytol kinase	ctp_c_A + atp_c_A + phytol_c_A -> adp_c_A + h_c_A + cdp_c_A + phdp_c_A					PHYTK_A	Phototroph specific subsystems
Transferrin: NAD+ oxidoreductase	nadh_c_A + 2 fe3_c_A -> 2 fe2_c_A + h_c_A + nad_c_A					TRNFE_A	Phototroph specific subsystems
Sucrose-phosphate phosphatase	suc6p_c_A + h2o_c_A -> pi_c_A + sucr_c_A					SPP_A	Phototroph specific subsystems
NAD(P)H dehydrogenase (plastoquinone-8 & 4 protons)( Thylakoid)	5 h_c_A + pq_k_A + 2 fdxrd_c_A -> pqh2_k_A + 2 fdxox_c_A + 3 h_u_A					NDH-1(2)um_A	Phototroph specific subsystems
NAD(P)H dehydrogenase, carbon dioxide coupled (plastoquinone-8 & 4 protons)( Thylakoid)	co2_c_A + h2o_c_A + 4 h_c_A + pq_k_A + 2 fdxrd_c_A -> pqh2_k_A + hco3_c_A + 2 fdxox_c_A + 3 h_u_A					NDH-1(3)um_A	Phototroph specific subsystems
Beta-ketoacyl-ACP synthase (2)	malACP_c_A + h_c_A + accoa_c_A -> coa_c_A + actACP_c_A + co2_c_A					KAS15_A	Phototroph specific subsystems
Acyl-[acyl-carrier-protein] synthetase (n-C18:0)	ACP_c_A + atp_c_A + ocdca_c_A -> amp_c_A + ppi_c_A + ocdcaACP_c_A					AACPS6_A	Phototroph specific subsystems
Aldehyde reductase octadecanal NADP	h_c_A + nadph_c_A + ocdcaACP_c_A -> ACP_c_A + nadp_c_A + ocdcal_c_A					ALDR18_A	Phototroph specific subsystems
Aldehyde decarbonylase- C17 forming	o2_c_A + h_c_A + 2 nadph_c_A + ocdcal_c_A -> h2o_c_A + 2 nadp_c_A + for_c_A + hpdcn_c_A					ALDDC17_A	Phototroph specific subsystems
Glutamine-tRNA ligase	gln__L_c_A + atp_c_A + trnagln_c_A -> amp_c_A + ppi_c_A + glntrna_c_A					GLNTRS_A	Phototroph specific subsystems
Tyrosine-tRNA ligase	tyr__L_c_A + atp_c_A + trnatyr_c_A -> amp_c_A + ppi_c_A + tyrtrna_c_A					TYRTRS_A	Phototroph specific subsystems
Methionine-tRNA ligase	atp_c_A + met__L_c_A + trnamet_c_A -> amp_c_A + ppi_c_A + mettrna_c_A					METTRS_A	Phototroph specific subsystems
Serine-tRNA ligase	ser__L_c_A + atp_c_A + trnaser_c_A -> amp_c_A + ppi_c_A + sertrna_c_A					SERTRS_A	Phototroph specific subsystems
Glycine-tRNA ligase	atp_c_A + gly_c_A + trnagly_c_A -> amp_c_A + ppi_c_A + glytrna_c_A					GLYTRS_A	Phototroph specific subsystems
Proline-tRNA ligase	pro__L_c_A + atp_c_A + trnapro_c_A -> amp_c_A + ppi_c_A + protrna_c_A					PROTRS_A	Phototroph specific subsystems
Cysteine-tRNA ligase	cys__L_c_A + atp_c_A + trnacys_c_A -> amp_c_A + ppi_c_A + cystrna_c_A					CYSTRS_A	Phototroph specific subsystems
Arginine-tRNA ligase	atp_c_A + arg__L_c_A + trnaarg_c_A -> amp_c_A + ppi_c_A + argtrna_c_A					ARGTRS_A	Phototroph specific subsystems
Tryptophane-tRNA ligase	atp_c_A + trp__L_c_A + trnatrp_c_A -> amp_c_A + ppi_c_A + trptrna_c_A					TRPTRS_A	Phototroph specific subsystems
Phenylalanine-tRNA ligase	atp_c_A + phe__L_c_A + trnaphe_c_A -> amp_c_A + ppi_c_A + phetrna_c_A					PHETRS_A	Phototroph specific subsystems
Histidine-tRNA ligase	his__L_c_A + atp_c_A + trnahis_c_A -> amp_c_A + ppi_c_A + histrna_c_A					HISTRS_A	Phototroph specific subsystems
Asparagine-tRNA ligase	atp_c_A + asn__L_c_A + trnaasn_c_A -> amp_c_A + ppi_c_A + asntrna_c_A					ASNTRS_A	Phototroph specific subsystems
Aspartate-tRNA ligase	asp__L_c_A + atp_c_A + trnaasp_c_A -> amp_c_A + ppi_c_A + asptrna_c_A					ASPTRS_A	Phototroph specific subsystems
Threonine-tRNA ligase	thr__L_c_A + atp_c_A + trnathr_c_A -> amp_c_A + ppi_c_A + thrtrna_c_A					THRTRS_A	Phototroph specific subsystems
Leucine-tRNA ligase	leu__L_c_A + atp_c_A + trnaleu_c_A -> amp_c_A + ppi_c_A + leutrna_c_A					LEUTRS_A	Phototroph specific subsystems
Isoleucine-tRNA ligase	atp_c_A + ile__L_c_A + trnaile_c_A -> amp_c_A + ppi_c_A + iletrna_c_A					ILETRS_A	Phototroph specific subsystems
Lysine-tRNA ligase	lys__L_c_A + atp_c_A + trnalys_c_A -> amp_c_A + ppi_c_A + lystrna_c_A					LYSTRS_A	Phototroph specific subsystems
Alanine-tRNA ligase	ala__L_c_A + atp_c_A + trnaala_c_A -> amp_c_A + ppi_c_A + alatrna_c_A					ALATRS_A	Phototroph specific subsystems
Valine-tRNA ligase	atp_c_A + val__L_c_A + trnaval_c_A -> amp_c_A + ppi_c_A + valtrna_c_A					VALTRS_A	Phototroph specific subsystems
Methionyl-tRNA formyltransferase	10fthf_c_A + mettrna_c_A -> thf_c_A + h_c_A + fmettrna_c_A					FMETTRS_A	Phototroph specific subsystems
Zeaxanthin hydroxylase (caloxanthin forming)	o2_c_A + zeax_c_A + h_c_A + nadph_c_A -> h2o_c_A + nadp_c_A + calxan_c_A					ZXANHX_A	Phototroph specific subsystems
Caloxanthin hydroxylase (nostoxanthin forming)	o2_c_A + h_c_A + nadph_c_A + calxan_c_A -> h2o_c_A + nadp_c_A + nstxan_c_A					CXANHX_A	Phototroph specific subsystems
Photon absorption (400nm-420nm)	0.008 zeax_c_A + 0.092 caro_c_A + 0.9 cholphya_c_A + photon410_[smp] -> 0.9 chla_soret*_c_A + 0.092 bcaro*_c_A + 0.008 zeax*_c_... <Preview truncated at 128 characters>					PHOA410um_A	Phototroph specific subsystems
Photon absorption (420nm-440nm)	0.012 zeax_c_A + 0.138 caro_c_A + 0.85 cholphya_c_A + photon430_[smp] -> 0.85 chla_soret*_c_A + 0.138 bcaro*_c_A + 0.012 zeax*_... <Preview truncated at 128 characters>					PHOA430um_A	Phototroph specific subsystems
Photon absorption (440nm-460nm)	0.024 zeax_c_A + 0.276 caro_c_A + 0.7 cholphya_c_A + photon450_[smp] -> 0.7 chla_soret*_c_A + 0.276 bcaro*_c_A + 0.024 zeax*_c_... <Preview truncated at 128 characters>					PHOA450um_A	Phototroph specific subsystems
Photon absorption (460nm-480nm)	0.08 zeax_c_A + 0.92 caro_c_A + photon470_[smp] -> 0.92 bcaro*_c_A + 0.08 zeax*_c_A					PHOA470um_A	Phototroph specific subsystems
Photon absorption (480-500nm)	0.08 zeax_c_A + 0.92 caro_c_A + photon490_[smp] -> 0.92 bcaro*_c_A + 0.08 zeax*_c_A					PHOA490um_A	Phototroph specific subsystems
Photon absorption (500nm-520nm)	0.08 zeax_c_A + 0.92 caro_c_A + photon510_[smp] -> 0.92 bcaro*_c_A + 0.08 zeax*_c_A					PHOA510um_A	Phototroph specific subsystems
Photon absorption (520nm-540nm)	phycy_c_A + photon530_[smp] -> phycy*_c_A					PHOA530um_A	Phototroph specific subsystems
Photon absorption (540nm-560nm)	phycy_c_A + photon550_[smp] -> phycy*_c_A					PHOA550um_A	Phototroph specific subsystems
Photon absorption (560nm-580nm)	phycy_c_A + photon570_[smp] -> phycy*_c_A					PHOA570um_A	Phototroph specific subsystems
Photon absorption (580-600nm)	phycy_c_A + photon590_[smp] -> phycy*_c_A					PHOA590um_A	Phototroph specific subsystems
Photon absorption (600nm-620nm)	phycy_c_A + photon610_[smp] -> phycy*_c_A					PHOA610um_A	Phototroph specific subsystems
Photon absorption (620nm-640nm)	phycy_c_A + photon630_[smp] -> phycy*_c_A					PHOA630um_A	Phototroph specific subsystems
Photon absorption (640nm-660nm)	phycy_c_A + photon650_[smp] -> phycy*_c_A					PHOA650um_A	Phototroph specific subsystems
Photon absorption (660nm-680nm)	phycy_c_A + photon670_[smp] -> phycy*_c_A					PHOA670um_A	Phototroph specific subsystems
Photon absorption (680-700nm)	cholphya_c_A + photon690_[smp] -> 0.9 chla_qy1*_c_A + 0.1 chla_qy2*_c_A					PHOA690um_A	Phototroph specific subsystems
Energy transfer (ChlA Soret to ChlA Qy)	chla_soret*_c_A -> 0.65 cholphya_c_A + 0.315 chla_qy1*_c_A + 0.65 pho_loss_c_A + 0.035 chla_qy2*_c_A					ETCHLAS_A	Phototroph specific subsystems
Energy transfer (Beta carotene to ChlA Qy)	0.75 cholphya_c_A + bcaro*_c_A -> caro_c_A + 0.75 chla_qy1*_c_A + 0.25 pho_loss_c_A					ETBCARO_A	Phototroph specific subsystems
Energy transfer (Phycocyanin to allophycocyanin)	phycy*_c_A + allocy_c_A -> phycy_c_A + allocy*_c_A					ETCPC_A	Phototroph specific subsystems
State transition energy transfer (Allophycocyanin to PSI ChlA Qy)	0.9 cholphya_c_A + allocy*_c_A -> allocy_c_A + 0.9 chla_qy1*_c_A + 0.1 pho_loss_c_A					STACPSI_A	Phototroph specific subsystems
Protochlorophyllide excitation (430nm photon)	pchlld_c_A + photon430_[smp] -> pchlld*_c_A					PCHLDA430_A	Phototroph specific subsystems
Protochlorophyllide excitation (650nm photon)	pchlld_c_A + photon650_[smp] -> pchlld*_c_A					PCHLDA650_A	Phototroph specific subsystems
Energy transfer (Allophycocyanin to PSII ChlA Qy)	0.95 cholphya_c_A + allocy*_c_A -> allocy_c_A + 0.05 pho_loss_c_A + 0.95 chla_qy2*_c_A					ETAPCPSII_A	Phototroph specific subsystems
Photosystem I charge separation	chla_qy1*_c_A + p700_k_A -> cholphya_c_A + p700*_k_A					PSICSum_A	Phototroph specific subsystems
Photosystem II charge separation	chla_qy2*_c_A + p680_k_A -> cholphya_c_A + p680*_k_A					PSIICSum_A	Phototroph specific subsystems
State transition energy transfer (PSII ChlA Qy to PSI ChlA Qy)	chla_qy2*_c_A -> 0.1 cholphya_c_A + 0.9 chla_qy1*_c_A + 0.1 pho_loss_c_A					STCHLPSIum_A	Phototroph specific subsystems
Pigment de-excitation (xanthophylls)	zeax*_c_A -> zeax_c_A + pho_loss_c_A					DEXZEAX_A	Phototroph specific subsystems
Cellulose synthase	glc__D_c_A + udpg_c_A -> udp_c_A + h2o_c_A + h_c_A + b14glucan_c_A					CELLSYN_A	Phototroph specific subsystems
ADP-glucose diphosphatase	h2o_c_A + adpglc_c_A -> g1p_c_A + 2 h_c_A + amp_c_A					ADPGDP_A	Phototroph specific subsystems
Sucrose hydrolyzing enzyme	h2o_c_A + sucr_c_A -> fru_c_A + glc__D_c_A					SUCR_A	Phototroph specific subsystems
Non-growth associated maintenance: PSII D1 protein repair	720 gtp_c_A + 1080 h2o_c_A + 360 atp_c_A + ps2d1*_k_A -> 720 gdp_c_A + 1080 pi_c_A + 360 adp_c_A + 1080 h_c_A + ps2d1_k_A					NGAM_D1um_A	Phototroph specific subsystems
Photosystem I charge recombination	o2_c_A + pccu1p_u_A + p700*_k_A -> pccu2p_u_A + o2s_c_A + p700_k_A					PSICRum_A	Phototroph specific subsystems
Photosystem II charge recombination	p680*_k_A + 0.01 ps2d1_k_A -> p680_k_A + 0.01 ps2d1*_k_A					PSIICRum_A	Phototroph specific subsystems
Nucleoside-diphosphate kinase (ATP:dCDP)	atp_c_A + dcdp_c_A -> dctp_c_A + adp_c_A					NDPK7_A	Purine and pyrimidine biosynthesis
Phosphoribosylglycinamide formyltransferase	10fthf_c_A + gar_c_A -> thf_c_A + h_c_A + fgam_c_A					GARFT_A	Purine and pyrimidine biosynthesis
Phosphoribosylglycinamide synthase	pram_c_A + atp_c_A + gly_c_A -> pi_c_A + adp_c_A + h_c_A + gar_c_A					PRAGSr_A	Purine and pyrimidine biosynthesis
5-deoxyadenosine nuclosidase	h2o_c_A + dad_5_c_A -> ade_c_A + 5drib_c_A					5DOAN_A	Purine and pyrimidine biosynthesis
DTMP kinase	dtmp_c_A + atp_c_A -> adp_c_A + dtdp_c_A					DTMPK_A	Purine and pyrimidine biosynthesis
IMP dehydrogenase	h2o_c_A + imp_c_A + nad_c_A -> nadh_c_A + h_c_A + xmp_c_A					IMPD_A	Purine and pyrimidine biosynthesis
Ribonucleoside-diphosphate reductase (ADP)	trdrd_c_A + adp_c_A -> trdox_c_A + h2o_c_A + dadp_c_A					RNDR1_A	Purine and pyrimidine biosynthesis
Phosphoribosylaminoimidazole carboxylase	hco3_c_A + atp_c_A + air_c_A -> 5caiz_c_A + pi_c_A + adp_c_A + h_c_A					AIRC2_A	Purine and pyrimidine biosynthesis
Dihydoorotic acid dehydrogenase (plastoquinone)	pq_k_A + dhor__S_c_A -> orot_c_A + pqh2_k_A					DHORD3um_A	Purine and pyrimidine biosynthesis
Cytidylate kinase (CMP)	cmp_c_A + atp_c_A -> adp_c_A + cdp_c_A					CYTK1_A	Purine and pyrimidine biosynthesis
Adenine phosphoribosyltransferase	ade_c_A + prpp_c_A -> amp_c_A + ppi_c_A					ADPT_A	Purine and pyrimidine biosynthesis
Ribonucleoside-diphosphate reductase (CDP)	trdrd_c_A + cdp_c_A -> trdox_c_A + h2o_c_A + dcdp_c_A					RNDR3_A	Purine and pyrimidine biosynthesis
Phosphoribosylaminoimidazolecarboxamide formyltransferase	aicar_c_A + 10fthf_c_A -> thf_c_A + fprica_c_A					AICART_A	Purine and pyrimidine biosynthesis
Guanylate kinase (GMP:ATP)	gmp_c_A + atp_c_A -> gdp_c_A + adp_c_A					GK1_A	Purine and pyrimidine biosynthesis
Adenylsuccinate lyase	dcamp_c_A -> fum_c_A + amp_c_A					ADSL1r_A	Purine and pyrimidine biosynthesis
Nucleoside-diphosphate kinase (ATP:CDP)	cdp_c_A + atp_c_A -> adp_c_A + ctp_c_A					NDPK3_A	Purine and pyrimidine biosynthesis
Orotidine-5-phosphate decarboxylase	h_c_A + orot5p_c_A -> co2_c_A + ump_c_A					OMPDC_A	Purine and pyrimidine biosynthesis
DCTP deaminase	dctp_c_A + h2o_c_A + h_c_A -> dutp_c_A + nh4_c_A					DCTPD_A	Purine and pyrimidine biosynthesis
Nucleoside-diphosphate kinase (ATP:UDP)	udp_c_A + atp_c_A -> utp_c_A + adp_c_A					NDPK2_A	Purine and pyrimidine biosynthesis
5-nucleotidase (dAMP)	h2o_c_A + damp_c_A -> pi_c_A + dad_2_c_A					NTD6_A	Purine and pyrimidine biosynthesis
Phosphoribosylaminoimidazole synthase	fpram_c_A + atp_c_A -> pi_c_A + adp_c_A + 2 h_c_A + air_c_A					PRAIS_A	Purine and pyrimidine biosynthesis
Aspartate carbamoyltransferase	asp__L_c_A + cbp_c_A -> pi_c_A + h_c_A + cbasp_c_A					ASPCT_A	Purine and pyrimidine biosynthesis
GAR transformylase-T	atp_c_A + gar_c_A + for_c_A -> pi_c_A + adp_c_A + h_c_A + fgam_c_A					GART_A	Purine and pyrimidine biosynthesis
Nucleoside triphosphate pyrophosphorylase (utp)	utp_c_A + h2o_c_A -> h_c_A + ump_c_A + ppi_c_A					NTPP8_A	Purine and pyrimidine biosynthesis
Dihydroorotase	h2o_c_A + dhor__S_c_A -> h_c_A + cbasp_c_A					DHORTS_A	Purine and pyrimidine biosynthesis
Phosphoribosylaminoimidazole carboxylase (mutase rxn)	5aizc_c_A -> 5caiz_c_A					AIRC3_A	Purine and pyrimidine biosynthesis
UMP kinase	ump_c_A + atp_c_A -> udp_c_A + adp_c_A					UMPK_A	Purine and pyrimidine biosynthesis
Nucleoside-diphosphate kinase (ATP:dADP)	dadp_c_A + atp_c_A -> adp_c_A + datp_c_A					NDPK8_A	Purine and pyrimidine biosynthesis
5-nucleotidase (AMP)	h2o_c_A + amp_c_A -> pi_c_A + adn_c_A					NTD7_A	Purine and pyrimidine biosynthesis
CTP aminohydrolase	h2o_c_A + h_c_A + ctp_c_A -> utp_c_A + nh4_c_A					DCTPD2_A	Purine and pyrimidine biosynthesis
Nucleoside-diphosphate kinase (ATP:GDP)	gdp_c_A + atp_c_A -> gtp_c_A + adp_c_A					NDPK1_A	Purine and pyrimidine biosynthesis
Adenylosuccinate lyase	25aics_c_A -> fum_c_A + aicar_c_A					ADSL2r_A	Purine and pyrimidine biosynthesis
Phosphoribosylaminoimidazolesuccinocarboxamide synthase	asp__L_c_A + atp_c_A + 5aizc_c_A -> pi_c_A + 25aics_c_A + adp_c_A + h_c_A					PRASCSi_A	Purine and pyrimidine biosynthesis
Nucleoside triphosphate pyrophosphorylase (gtp)	gtp_c_A + h2o_c_A -> gmp_c_A + h_c_A + ppi_c_A					NTPP2_A	Purine and pyrimidine biosynthesis
Nucleoside-diphosphate kinase (ATP:dUDP)	dudp_c_A + atp_c_A -> dutp_c_A + adp_c_A					NDPK6_A	Purine and pyrimidine biosynthesis
Glutamine phosphoribosyldiphosphate amidotransferase	h2o_c_A + gln__L_c_A + prpp_c_A -> pram_c_A + glu__L_c_A + ppi_c_A					GLUPRT_A	Purine and pyrimidine biosynthesis
IMP cyclohydrolase	h2o_c_A + imp_c_A -> fprica_c_A					IMPC_A	Purine and pyrimidine biosynthesis
Phosphoribosylformylglycinamidine synthase	h2o_c_A + gln__L_c_A + atp_c_A + fgam_c_A -> pi_c_A + adp_c_A + h_c_A + fpram_c_A + glu__L_c_A					PRFGS_A	Purine and pyrimidine biosynthesis
GMP synthase	h2o_c_A + xmp_c_A + gln__L_c_A + atp_c_A -> gmp_c_A + 2 h_c_A + amp_c_A + glu__L_c_A + ppi_c_A					GMPS2_A	Purine and pyrimidine biosynthesis
Orotate phosphoribosyltransferase	orot5p_c_A + ppi_c_A -> orot_c_A + prpp_c_A					ORPT_A	Purine and pyrimidine biosynthesis
Nucleoside-diphosphate kinase (ATP:dGDP)	dgdp_c_A + atp_c_A -> adp_c_A + dgtp_c_A					NDPK5_A	Purine and pyrimidine biosynthesis
Nucleoside-diphosphate kinase (ATP:dTDP)	atp_c_A + dtdp_c_A -> dttp_c_A + adp_c_A					NDPK4_A	Purine and pyrimidine biosynthesis
Ribonucleoside-diphosphate reductase (UDP)	udp_c_A + trdrd_c_A -> trdox_c_A + dudp_c_A + h2o_c_A					RNDR4_A	Purine and pyrimidine biosynthesis
Ribonucleoside-diphosphate reductase (GDP)	trdrd_c_A + gdp_c_A -> trdox_c_A + dgdp_c_A + h2o_c_A					RNDR2_A	Purine and pyrimidine biosynthesis
Adenylosuccinate synthase	asp__L_c_A + gtp_c_A + imp_c_A -> gdp_c_A + pi_c_A + 2 h_c_A + dcamp_c_A					ADSS_A	Purine and pyrimidine biosynthesis
Thymidylate synthase (FAD dependent)	dump_c_A + mlthf_c_A + h_c_A + nadph_c_A -> thf_c_A + dtmp_c_A + nadp_c_A					TMDS3_A	Purine and pyrimidine biosynthesis
CTP synthase (glutamine)	utp_c_A + h2o_c_A + gln__L_c_A + atp_c_A -> pi_c_A + adp_c_A + 2 h_c_A + glu__L_c_A + ctp_c_A					CTPS2_A	Purine and pyrimidine biosynthesis
Deoxyadenylate kinase	damp_c_A + atp_c_A -> adp_c_A + dadp_c_A					DADK_A	Purine and pyrimidine biosynthesis
Uridylate kinase (dUMP)	dump_c_A + atp_c_A -> dudp_c_A + adp_c_A					URIDK2r_A	Purine and pyrimidine biosynthesis
Adenosine kinase	atp_c_A + adn_c_A -> adp_c_A + h_c_A + amp_c_A					ADNK1_A	Purine and pyrimidine biosynthesis
Uracil phosphoribosyltransferase	prpp_c_A + ura_c_A -> ump_c_A + ppi_c_A					UPPRT_A	Purine and pyrimidine biosynthesis
Fumarase	fum_c_A + h2o_c_A -> mal__L_c_A					FUM_A	Pyruvate metabolism/tca cycle
Acetate kinase	ac_c_A + atp_c_A -> actp_c_A + adp_c_A					ACKr_A	Pyruvate metabolism/tca cycle
Aconitase	cit_c_A -> icit_c_A					ACONT_A	Pyruvate metabolism/tca cycle
Citrate synthase	h2o_c_A + oaa_c_A + accoa_c_A -> coa_c_A + cit_c_A + h_c_A					CS_A	Pyruvate metabolism/tca cycle
Phosphoenolpyruvate synthase	pyr_c_A + h2o_c_A + atp_c_A -> pep_c_A + pi_c_A + 2 h_c_A + amp_c_A					PPS_A	Pyruvate metabolism/tca cycle
Malic enzyme (NADP)	mal__L_c_A + nadp_c_A -> co2_c_A + pyr_c_A + nadph_c_A					ME2_A	Pyruvate metabolism/tca cycle
D-lactate dehydrogenase	lac__D_c_A + nad_c_A -> nadh_c_A + pyr_c_A + h_c_A					LDH_D_A	Pyruvate metabolism/tca cycle
Aldehyde dehydrogenase (acetaldehyde, NADP)	2 nadh_c_A + 2 h_c_A + ac_c_A + nadp_c_A -> acald_c_A + h2o_c_A + 2 nad_c_A + nadph_c_A					ALDD2y_A	Pyruvate metabolism/tca cycle
Acetyl-CoA synthetase	coa_c_A + ac_c_A + atp_c_A -> amp_c_A + ppi_c_A + accoa_c_A					ACS_A	Pyruvate metabolism/tca cycle
Pyruvate dehydrogenase	coa_c_A + pyr_c_A + nad_c_A -> co2_c_A + nadh_c_A + accoa_c_A					PDH_A	Pyruvate metabolism/tca cycle
Isocitrate dehydrogenase (NADP)	nadp_c_A + icit_c_A -> co2_c_A + nadph_c_A + akg_c_A					ICDHyr_A	Pyruvate metabolism/tca cycle
Phosphoenolpyruvate carboxylase	pep_c_A + hco3_c_A -> pi_c_A + oaa_c_A					PEPC_A	Pyruvate metabolism/tca cycle
Pyruvate kinase	pep_c_A + adp_c_A + h_c_A -> pyr_c_A + atp_c_A					PYK_A	Pyruvate metabolism/tca cycle
Pyruvate flavodoxin oxidoreductase	coa_c_A + pyr_c_A + h_c_A + fldox_c_A -> co2_c_A + accoa_c_A + fldrd_c_A					PFOR_A	Pyruvate metabolism/tca cycle
Alcohol dehydrogenase (ethanol)	nad_c_A + etoh_c_A -> acald_c_A + nadh_c_A + h_c_A					ALCD2x_A	Pyruvate metabolism/tca cycle
4-hydroxy-tetrahydrodipicolinate reductase	h_c_A + 4hthdp_c_A + nadph_c_A -> h2o_c_A + thdp_c_A + nadp_c_A					H4THDPR_A	Threonine and lysine metabolism
Diaminopimelate decarboxylase	26dap__M_c_A + h_c_A -> lys__L_c_A + co2_c_A					DAPDC_A	Threonine and lysine metabolism
4-hydroxy-tetrahydrodipicolinate synthase	aspsa_c_A + pyr_c_A -> h2o_c_A + h_c_A + 4hthdp_c_A					H4THDPS_A	Threonine and lysine metabolism
Diaminopimelate epimerase	26dap_LL_c_A -> 26dap__M_c_A					DAPE_A	Threonine and lysine metabolism
Asparagine synthase (glutamine-hydrolysing)	asp__L_c_A + h2o_c_A + gln__L_c_A + atp_c_A -> h_c_A + amp_c_A + glu__L_c_A + ppi_c_A + asn__L_c_A					ASNS1_A	Threonine and lysine metabolism
LL-diaminopimelate aminotransferase	h2o_c_A + h_c_A + thdp_c_A + glu__L_c_A -> 26dap_LL_c_A + akg_c_A					DAPNH4T_A	Threonine and lysine metabolism
Oxygen transport into the carboxyzome via diffusion	o2_c_A -> o2_b_A					O2tcx_A	Transport, carboxyzome
Ribulose-1,5-bisphosphatase transport into the carboxyzome	rb15bp_c_A -> rb15bp_b_A					RB15BPtcx_A	Transport, carboxyzome
3-phosphoglycerate transport out of the carboxyzome	3pg_b_A -> 3pg_c_A					3PGtcx_A	Transport, carboxyzome
Proton transport to carboxysome via diffusion	h_c_A -> h_b_A					Htcx_A	Transport, carboxyzome
Bicarbonate transport to carboxyzome	hco3_c_A -> hco3_b_A					HCO3tcx_A	Transport, carboxyzome
2-phosphoglycolate transport out of the carboxyzome	2pglyc_b_A -> 2pglyc_c_A					2PGLYCtcx_A	Transport, carboxyzome
H2O transport into CAX (diffusion)	h2o_c_A -> h2o_b_A					H2Otcx_A	Transport, carboxyzome
L-leucine transport via ABC system (periplasm)	h2o_c_A + atp_c_A + leu__L_p_A -> leu__L_c_A + pi_c_A + adp_c_A + h_c_A					LEUabcpp_A	Transport, inner membrane
Cobalt II transport via ABC system periplasm I	h2o_c_A + atp_c_A + cobalt2_p_A -> pi_c_A + adp_c_A + h_c_A + cobalt2_c_A					Cobalt2abcppI_A	Transport, inner membrane
Zinc (Zn+2) transport via ABC system (periplasm)	h2o_c_A + atp_c_A + zn2_p_A -> pi_c_A + adp_c_A + h_c_A + zn2_c_A					ZNabcpp_A	Transport, inner membrane
Sulfate transport via ABC system (periplasm)	h2o_c_A + atp_c_A + so4_p_A -> so4_c_A + pi_c_A + adp_c_A + h_c_A					SULabcpp_A	Transport, inner membrane
O2 transport via diffusion (periplasm)	o2_p_A -> o2_c_A					O2tpp_A	Transport, inner membrane
Spermidine transport via ABC system (periplasm)	h2o_c_A + atp_c_A + spmd_p_A -> pi_c_A + adp_c_A + spmd_c_A + h_c_A					SPMDabcpp_A	Transport, inner membrane
Calcium transport via ABC system (periplasm)	h2o_c_A + atp_c_A + ca2_p_A -> pi_c_A + ca2_c_A + adp_c_A + h_c_A					CA2abcpp_A	Transport, inner membrane
Ammonia reversible transport (periplasm)	nh4_p_A -> nh4_c_A					NH4tpp_A	Transport, inner membrane
L-arginine transport via ABC system (periplasm)	h2o_c_A + atp_c_A + arg__L_p_A -> pi_c_A + adp_c_A + h_c_A + arg__L_c_A					ARGabcpp_A	Transport, inner membrane
L-glutamine transport via ABC system (periplasm)	h2o_c_A + atp_c_A + gln__L_p_A -> pi_c_A + adp_c_A + h_c_A + gln__L_c_A					GLNabcpp_A	Transport, inner membrane
Manganese Mn2 transport via ABC system periplasm	h2o_c_A + atp_c_A + mn2_p_A -> pi_c_A + adp_c_A + h_c_A + mn2_c_A					MNabc_1_A	Transport, inner membrane
Sodium/bicarbonate symporter (SbtA)	hco3_p_A + na1_p_A -> na1_c_A + hco3_c_A					H2CO3_NAt_syn_A	Transport, inner membrane
Magnesium (Mg+2) ABC transporter (uptake, periplasm)	h2o_c_A + atp_c_A + mg2_p_A -> mg2_c_A + pi_c_A + adp_c_A + h_c_A					MG2uabcpp_A	Transport, inner membrane
Putrescine transport via ABC system (periplasm)	h2o_c_A + atp_c_A + ptrc_p_A -> pi_c_A + ptrc_c_A + adp_c_A + h_c_A					PTRCabcpp_A	Transport, inner membrane
Bicarbonate transport via ABC system (periplasm)	h2o_c_A + atp_c_A + hco3_p_A -> pi_c_A + adp_c_A + hco3_c_A + h_c_A					BCT1_syn_A	Transport, inner membrane
Copper transport via ABC system (periplasm)	h2o_c_A + atp_c_A + cu2_p_A -> pi_c_A + cu2_c_A + adp_c_A + h_c_A					CUabcpp_A	Transport, inner membrane
Cyanate transport	h2o_c_A + atp_c_A + cynt_p_A -> pi_c_A + adp_c_A + h_c_A + cynt_c_A					CYNTtabcpp_A	Transport, inner membrane
Potassium ABC transporter (periplasm)	h2o_c_A + atp_c_A + k_p_A -> pi_c_A + adp_c_A + h_c_A + k_c_A					Kabcpp_A	Transport, inner membrane
H2O transport via diffusion (periplasm)	h2o_p_A -> h2o_c_A					H2Otpp_A	Transport, inner membrane
Adenylate kinase	amp_c_A + atp_c_A -> 2 adp_c_A					ADK1_A	Transport, inner membrane
Nitrate transport via ABC system (periplasm)	h2o_c_A + atp_c_A + no3_p_A -> pi_c_A + adp_c_A + h_c_A + no3_c_A					NO3abcpp_A	Transport, inner membrane
Iron (III) transport via ABC system (periplasm to cytoplasm)	h2o_c_A + atp_c_A + fe3_p_A -> pi_c_A + adp_c_A + h_c_A + fe3_c_A					FE3abcpp_A	Transport, inner membrane
Molybdate transport via ABC system (periplasm)	h2o_c_A + atp_c_A + mobd_p_A -> pi_c_A + adp_c_A + h_c_A + mobd_c_A					MOBDabcpp_A	Transport, inner membrane
Nickel transport via ABC system (uptake, periplasm)	h2o_c_A + atp_c_A + ni2_p_A -> pi_c_A + ni2_c_A + adp_c_A + h_c_A					NI2uabcpp_A	Transport, inner membrane
Phosphate transport via ABC system (uptake, periplasm)	h2o_c_A + atp_c_A + pi_p_A -> 2 pi_c_A + adp_c_A + h_c_A					PIuabcpp_A	Transport, inner membrane
Sodium:potassium antiporter (periplasm to cytosol)	na1_c_A + k_p_A -> k_c_A + na1_p_A					Nat_Kpp_A	Transport, inner membrane
Sodium transport out via proton antiport (cytoplasm to periplasm)	na1_c_A + h_p_A -> h_c_A + na1_p_A					NAt3ipp_A	Transport, inner membrane
Plastoquinine insertion into the cytoplasmic membrane	pqh2_c_A -> pqh2_y_A					PQH2tcm_A	Transport, inner membrane
Calcium (Ca+2) transport out via proton antiport (periplasm)	ca2_c_A -> ca2_p_A					CA2t2pp_A	Transport, inner membrane
Carbon dioxide transport via diffusion (pps to cytosol)	co2_p_A -> co2_c_A					CO2tpp_A	Transport, inner membrane
GlcNAc-anhMurNAc tetrapeptide transport in via proton symport (periplasm)	h_p_A + anhgm4p_p_A -> h_c_A + anhgm4p_c_A					AGM4Pt2pp_A	Transport, inner membrane
D-alanine transport via ABC peptide transporter	h2o_c_A + atp_c_A + ala__D_p_A -> pi_c_A + adp_c_A + h_c_A + ala__D_c_A					DALAabcpp_A	Transport, inner membrane
D-alanyl-D-alanine transport back into the cytoplasm	h2o_c_A + atp_c_A + alaala_p_A -> pi_c_A + adp_c_A + h_c_A + alaala_c_A					ALAALAabcpp_A	Transport, inner membrane
D-alanine transport back into the cytoplasm	h2o_c_A + atp_c_A + ala__D_p_A -> pi_c_A + adp_c_A + h_c_A + ala__D_c_A					3PEPTabcpp_A	Transport, inner membrane
Nitrite ABC ATPase (uptake, periplasm)	h2o_c_A + atp_c_A + no2_p_A -> pi_c_A + adp_c_A + no2_c_A + h_c_A					NO2tabcpp_A	Transport, inner membrane
Proton (H+) P-type ATPase (uptake, periplasm)	h_p_A + h2o_c_A + atp_c_A -> pi_c_A + adp_c_A + 2 h_c_A					Htabcpp_A	Transport, inner membrane
Chloride transport out via proton antiport (1:1) (periplasm)	h_c_A + cl_c_A -> h_p_A + cl_p_A					CLt3_1pp_A	Transport, inner membrane
Na+ export via NADPH dependent Mnh complex	na1_c_A + h_p_A + pq_y_A + nadph_c_A -> pqh2_y_A + nadp_c_A + na1_p_A					MNHNAtpp_A	Transport, inner membrane
H+ export PcxA	h_c_A -> h_p_A					PCXHtpp_A	Transport, inner membrane
Proton transport via diffusion (extracellular to periplasm)	h_[smp] -> h_p_A					Htex_A	Transport, outer membrane
H2O transport via diffusion (extracellular to periplasm)	h2o_[smp] -> h2o_p_A					H2Otex_A	Transport, outer membrane
Oxygen transport via diffusion (extracellular to periplasm)	o2_[smp] -> o2_p_A					O2tex_A	Transport, outer membrane
Magnesium (Mg+2) transport via diffusion (extracellular to periplasm)	mg2_[smp] -> mg2_p_A					MG2tex_A	Transport, outer membrane
CO2 transport via diffusion (extracellular to periplasm)	co2_[smp] -> co2_p_A					CO2tex_A	Transport, outer membrane
Cation transport, Fe3	fe3_[smp] -> fe3_p_A					FE3tex_A	Transport, outer membrane
Cation transport, Fe2	fe2_[smp] -> fe2_p_A					FE2tex_A	Transport, outer membrane
Cation transport, Ni(2+)	ni2_[smp] -> ni2_p_A					NI2tex_A	Transport, outer membrane
Cation transport, Mn(2+)	mn2_[smp] -> mn2_p_A					MNtex_A	Transport, outer membrane
Cation transport, Cobalt(2+)	cobalt2_[smp] -> cobalt2_p_A					COBALT2tex_A	Transport, outer membrane
Cation transport, Cu(2+)	cu2_[smp] -> cu2_p_A					CU2tex_A	Transport, outer membrane
Cation transport, Zn(2+)	zn2_[smp] -> zn2_p_A					Zn2tex_A	Transport, outer membrane
Spermidine transport via diffusion (ext to pps)	spmd_[smp] -> spmd_p_A					SPMDtex_A	Transport, outer membrane
Histidine transport via diffusion (ext to pps)	leu__L_[smp] -> leu__L_p_A					LEUtex_A	Transport, outer membrane
Bicarbonate transport via diffusion (ext to pps)	hco3_[smp] -> hco3_p_A					HCO3tex_A	Transport, outer membrane
Glutamine transport via diffusion (ext to pps)	gln__L_[smp] -> gln__L_p_A					GLNtex_A	Transport, outer membrane
Cyanate transport via diffusion (ext to pps)	cynt_[smp] -> cynt_p_A					CYNTtex_A	Transport, outer membrane
Arginine transport via diffusion (ext to pps)	arg__L_[smp] -> arg__L_p_A					ARGtex_A	Transport, outer membrane
Molybdate transport via diffusion (ext to pps)	mobd_[smp] -> mobd_p_A					MOBDtex_A	Transport, outer membrane
Ammonium transport via diffusion (ext to pps)	nh4_[smp] -> nh4_p_A					NH4tex_A	Transport, outer membrane
Sulfate transport via diffusion (ext to pps)	so4_[smp] -> so4_p_A					SO4tex_A	Transport, outer membrane
Putrescine transport via diffusion (ext to pps)	ptrc_[smp] -> ptrc_p_A					PTRCtex_A	Transport, outer membrane
Nitrate transport via diffusion (ext to pps)	no3_[smp] -> no3_p_A					NO3tex_A	Transport, outer membrane
Sodium ion transport via diffusion (ext to pps)	na1_[smp] -> na1_p_A					NAtex_A	Transport, outer membrane
Calcium ion transport via diffusion (ext to pps)	ca2_[smp] -> ca2_p_A					CA2tex_A	Transport, outer membrane
Potassium ion transport via diffusion (ext to pps)	k_[smp] -> k_p_A					Ktex_A	Transport, outer membrane
Phosphate transport via diffusion (ext to pps)	pi_[smp] -> pi_p_A					PItex_A	Transport, outer membrane
Nitrite transport via diffusion (ext to pps)	no2_[smp] -> no2_p_A					NO2tex_A	Transport, outer membrane
Chloride (Cl-1) transport via diffusion (extracellular to periplasm)	cl_[smp] -> cl_p_A					Cltex_A	Transport, outer membrane
Potassium transport (thylakoid)	k_c_A -> k_u_A					Ktu_A	Transport, outer membrane
(R)-Lactate transport via diffusion	lac__D_[smp] -> lac__D_c_A					LACDtex_A	Transport, shared pool of metabolites
Formate transport via diffusion	for_[smp] -> for_c_A					FORtex_A	Transport, shared pool of metabolites
L-Glutamate transport via diffusion	glu__L_[smp] -> glu__L_c_A					GLULtex_A	Transport, shared pool of metabolites
L-Asparagine transport via diffusion	asn__L_[smp] -> asn__L_c_A					ASNLtex_A	Transport, shared pool of metabolites
Sucrose transport via diffusion	sucr_c_A -> sucr_[smp]					SUCRtex_A	Transport, shared pool of metabolites
D-Fructose 6-phosphate transport via diffusion	f6p_[smp] -> f6p_c_A					F6Ptex_A	Transport, shared pool of metabolites
Adenosine transport via diffusion	adn_[smp] -> adn_c_A					ADNtex_A	Transport, shared pool of metabolites
Glycolate transport via diffusion	glyclt_[smp] -> glyclt_c_A					GLYCLTtex_A	Transport, shared pool of metabolites
Pyruvate transport via diffusion	pyr_[smp] -> pyr_c_A					PYRtex_A	Transport, shared pool of metabolites
N-Acetyl-L-glutamate transport via diffusion	acglu_[smp] -> acglu_c_A					ACGLUtex_A	Transport, shared pool of metabolites
L-Homoserine transport via diffusion	hom__L_[smp] -> hom__L_c_A					HOMLtex_A	Transport, shared pool of metabolites
trans-4-Hydroxy-L-proline transport via diffusion	4hpro__LT_[smp] -> 4hpro__LT_c_A					4HPROLTtex_A	Transport, shared pool of metabolites
L-Isoleucine transport via diffusion	ile__L_[smp] -> ile__L_c_A					ILELtex_A	Transport, shared pool of metabolites
L-Phenylalanine transport via diffusion	phe__L_[smp] -> phe__L_c_A					PHELtex_A	Transport, shared pool of metabolites
L-Valine transport via diffusion	val__L_[smp] -> val__L_c_A					VALLtex_A	Transport, shared pool of metabolites
N-Acetyl-D-glucosamine transport via diffusion	acgam_[smp] -> acgam_c_A					ACGAMtex_A	Transport, shared pool of metabolites
Succinate transport via diffusion	succ_[smp] -> succ_c_A					SUCCtex_A	Transport, shared pool of metabolites
Glycerol transport via diffusion	glyc_[smp] -> glyc_c_A					GLYCtex_A	Transport, shared pool of metabolites
myo-Inositol transport via diffusion	inost_[smp] -> inost_c_A					INOSTtex_A	Transport, shared pool of metabolites
Glyoxylate transport via diffusion	glx_[smp] -> glx_c_A					GLXtex_A	Transport, shared pool of metabolites
L-Serine transport via diffusion	ser__L_[smp] -> ser__L_c_A					SERLtex_A	Transport, shared pool of metabolites
L-Threonine transport via diffusion	thr__L_[smp] -> thr__L_c_A					THRLtex_A	Transport, shared pool of metabolites
Ethanol transport via diffusion	etoh_[smp] -> etoh_c_A					ETOHtex_A	Transport, shared pool of metabolites
H2O transport via diffusion (tilacoid)	h2o_u_A -> h2o_c_A					H2Otu_syn_A	Transport, thylakoid membrane
Plastoquinine insertion into the thylakoid membrane	pqh2_c_A -> pqh2_k_A					PQH2tum_A	Transport, thylakoid membrane
O2 transport (diffusion), lumen	o2_u_A -> o2_c_A					O2tu_A	Transport, thylakoid membrane
6-carboxy-5,6,7,8-tetrahydropterin synthase	h2o_c_A + ahdt_c_A -> pppi_c_A + acald_c_A + h_c_A + cph4_c_A					CPH4S_A	Trna modification: queuosine
7-deaza-7-carboxyguanine synthase	h_c_A + cph4_c_A -> nh4_c_A + cdg_c_A					CDGS_A	Trna modification: queuosine
7-cyano-7-carbaguanine synthase	atp_c_A + nh4_c_A + cdg_c_A -> pi_c_A + adp_c_A + h2o_c_A + h_c_A + preq0_c_A					CCGS_A	Trna modification: queuosine
7-cyano-7-deazaguanine reductase	3 h_c_A + 2 nadph_c_A + preq0_c_A -> 2 nadp_c_A + preq1_c_A					CDGR_A	Trna modification: queuosine
Querine tRNA-ribosyltransferase	preq1_c_A -> preqtrna_c_A					QUERT_A	Trna modification: queuosine
S-adenosylmethionine:tRNA ribosyltransferase-isomerase	amet_c_A + preqtrna_c_A -> ade_c_A + h_c_A + met__L_c_A + epxqtrna_c_A					SAMTRI_A	Trna modification: queuosine
Epoxyqueuosine reductase	h_c_A + nadph_c_A + epxqtrna_c_A -> h2o_c_A + nadp_c_A + quetrna_c_A					EPXQR_A	Trna modification: queuosine
Leucine transaminase	leu__L_c_A + akg_c_A -> 4mop_c_A + glu__L_c_A					LEUTA_A	Valine, leucine and isoleucine metabolism
Valine-pyruvate aminotransferase	ala__L_c_A + 3mob_c_A -> pyr_c_A + val__L_c_A					VPAMTr_A	Valine, leucine and isoleucine metabolism
Acetolactate synthase (step 1)	pyr_c_A + h_c_A + thmpp_c_A -> co2_c_A + 2ahethmpp_c_A					ACLSa_A	Valine, leucine and isoleucine metabolism
Dihydroxy-acid dehydratase (2,3-dihydroxy-3-methylbutanoate)	23dhmb_c_A -> h2o_c_A + 3mob_c_A					DHAD1_A	Valine, leucine and isoleucine metabolism
2-isopropylmalate synthase	h2o_c_A + accoa_c_A + 3mob_c_A -> coa_c_A + h_c_A + 3c3hmp_c_A					IPPS_A	Valine, leucine and isoleucine metabolism
Acetolactate synthase (step 2)	pyr_c_A + 2ahethmpp_c_A -> alac__S_c_A + thmpp_c_A					ACLSb_A	Valine, leucine and isoleucine metabolism
Dihydroxy-acid dehydratase (2,3-dihydroxy-3-methylpentanoate)	23dhmp_c_A -> h2o_c_A + 3mop_c_A					DHAD2_A	Valine, leucine and isoleucine metabolism
3-isopropylmalate dehydratase	3c3hmp_c_A -> h2o_c_A + 2ippm_c_A					IMDHT_A	Valine, leucine and isoleucine metabolism
Ketol-acid reductoisomerase, (R)-2,3-Dihydroxy-3-methylpentanoate forming	3hmop_c_A + h_c_A + nadph_c_A -> 23dhmp_c_A + nadp_c_A					KARI_23dhmp_A	Valine, leucine and isoleucine metabolism
3-isopropylmalate dehydrogenase	3c2hmp_c_A + nad_c_A -> 3c4mop_c_A + nadh_c_A + h_c_A					IPMD_A	Valine, leucine and isoleucine metabolism
Citramalate dehydratase	citm_c_A -> citac_c_A + h2o_c_A					CITCIa_A	Valine, leucine and isoleucine metabolism
3-methylmalate hydratase	citac_c_A + h2o_c_A -> r3mmal_c_A					CITCIb_A	Valine, leucine and isoleucine metabolism
Citramalate synthase	pyr_c_A + h2o_c_A + accoa_c_A -> coa_c_A + h_c_A + citm_c_A					CITMS_A	Valine, leucine and isoleucine metabolism
2-Oxo-4-methyl-3-carboxypentanoate decarboxylation	3c4mop_c_A + h_c_A -> co2_c_A + 4mop_c_A					OMCDC_A	Valine, leucine and isoleucine metabolism
Acetohydroxy acid isomeroreductase	alac__S_c_A + h_c_A + nadph_c_A -> 23dhmb_c_A + nadp_c_A					KARA1i_A	Valine, leucine and isoleucine metabolism
Ketol-acid reductoisomerase	2ahbut_c_A -> 3hmop_c_A					KARI_A	Valine, leucine and isoleucine metabolism
Isoleucine transaminase	akg_c_A + ile__L_c_A -> glu__L_c_A + 3mop_c_A					ILETA_A	Valine, leucine and isoleucine metabolism
Valine transaminase	val__L_c_A + akg_c_A -> glu__L_c_A + 3mob_c_A					VALTA_A	Valine, leucine and isoleucine metabolism
D-erythro-3-methylmalate: NAD oxidoreductase	r3mmal_c_A + nad_c_A -> co2_c_A + nadh_c_A + 2obut_c_A					ERTHMMOR_A	Valine, leucine and isoleucine metabolism
2-aceto-2-hydroxybutanoate synthase (step 2)	2obut_c_A + 2ahethmpp_c_A -> 2ahbut_c_A + thmpp_c_A					ACHBSb_A	Valine, leucine and isoleucine metabolism
3-isopropylmalate dehydratase, 3-Carboxy-2-hydroxy-4-methylpentanoate forming	h2o_c_A + 2ippm_c_A -> 3c2hmp_c_A					IMDHT_3c2hmp_A	Valine, leucine and isoleucine metabolism
