# Supplementary material for: Synthetic microbial communities of heterotrophs and phototrophs facilitate sustainable growth
Source: Nat Commun. 2020 Jul 30;11:3803. doi: 10.1038/s41467-020-17612-8 (PMC7393147; doi:10.1038/s41467-020-17612-8)
Supplement: Supplementary file 12 — Supplementary Data 8 [file 41467_2020_17612_MOESM12_ESM.xlsx]

## Sheet: Sheet1
Supplementary Data 8. Gene essentiallity results
Model	iJB785	iEC_K12_MG1655	iCZ-SeECK-12(2152)	Coculture E. coli	Coculture S. elongatus
Number of genes	785	1367	2152	NA	NA
Non-effect gene	351	1077	1396	0	276
Effect deletion (reduced growth rate)	51	82	756	810	16
Lethal deletion (essential gen)	350 (540rxns)	206 (479rxns)	0	191	327
Positive effect				364	100
Supplementary Table 8.1 Overall gene essentiallity results
Model	Number of genes	Non-effect gene	Effect deletion (reduced growth rate)	Lethal deletion (essential gen)	Unfeasible	Lethal in S. elongatus	Lethal in heterotroph
iJB785	785	314	13	350	108	NA	NA
iECW1372	1372	1007	149	206	10	NA	NA
iJO1366	1367	1075	85	206	0	NA	NA
iYO844	844	593	50	171	30	NA	NA
iYali4	901	685	51	165	0	NA	NA
iCZ-Se-EcW(2157)	2157	1657	31	519	0	327	192
iCZ-Se-EcK-12(2152)	2152	1436	199	517	0	326	191
iCZ-Se-Bs(1629)	1629	1131	0	498	0	350	148
iCZ-Se-Yl(1686)	1686	1031	186	469	0	350	119
Total	12893	8929	764	3101	148	1353	650
List of essential genes by condition and SPC
S. elongatus cscB+ Essential genes								Heterotrophic genes switching phenotypes
Essential under mono- and coculture conditions			Essential only under coculture conditions					Essential in monoculture but not essential in coculture
Commond in all SPCs, 326	Se-Bs and Se-Yl, 23	All except Se-EcK-12	Commond in all SPCs, 72	Se-Bs and Se-Yl, 35	Se-Bs, Se-EcW, Se-Yl			B. subtilis	E. coli K12	E. coli W	Y. lipolytica
Synpcc7942_1448	Synpcc7942_1029	Synpcc7942_2409	Synpcc7942_0113	Synpcc7942_0284	Synpcc7942_0808			BSU01780	b0003	ECW_m0003	NP_075434
Synpcc7942_1029	Synpcc7942_0903		Synpcc7942_0156	Synpcc7942_0285				BSU04740	b0004	ECW_m0004	NP_075438
Synpcc7942_0596	Synpcc7942_2090		Synpcc7942_0224	Synpcc7942_0413				BSU06420	b0522	ECW_m0593	NP_075443
Synpcc7942_2561	Synpcc7942_2434		Synpcc7942_0225	Synpcc7942_0538				BSU06430	b0523	ECW_m0594	YALI0A02915g
Synpcc7942_1225	Synpcc7942_0139		Synpcc7942_0294	Synpcc7942_0584				BSU06440	b0928	ECW_m1038	YALI0A14784g
Synpcc7942_1597	Synpcc7942_0626		Synpcc7942_0322	Synpcc7942_0604				BSU06450	b1131	ECW_m1239	YALI0A14806g
Synpcc7942_0777	Synpcc7942_0428		Synpcc7942_0323	Synpcc7942_0977				BSU06460	b1136	ECW_m1244	YALI0A17468g
Synpcc7942_2062	Synpcc7942_0881		Synpcc7942_0330	Synpcc7942_1106				BSU06470	b2476	ECW_m2827	YALI0B01540g
Synpcc7942_1086	Synpcc7942_2475		Synpcc7942_0331	Synpcc7942_1180				BSU06480	b2599	ECW_m3887	YALI0B06941g
Synpcc7942_2136	Synpcc7942_1440		Synpcc7942_0332	Synpcc7942_1181				BSU06490	b3608	ECW_m4032	YALI0B15304g
Synpcc7942_0775	Synpcc7942_2548		Synpcc7942_0333	Synpcc7942_1182				BSU06500	b3729	ECW_m4069	YALI0B17336g
Synpcc7942_0320	Synpcc7942_1898		Synpcc7942_0334	Synpcc7942_1343				BSU06530	b3770	ECW_m4070	YALI0B17402g
Synpcc7942_2518	Synpcc7942_1505		Synpcc7942_0335	Synpcc7942_1344				BSU10020	b3771	ECW_m4073	YALI0B20438g
Synpcc7942_2545	Synpcc7942_0639		Synpcc7942_0336	Synpcc7942_1345				BSU21870	b3774	ECW_m4539	YALI0B23188g
Synpcc7942_0925	Synpcc7942_0009		Synpcc7942_0337	Synpcc7942_1346				BSU22370	b4177		YALI0C00253g
Synpcc7942_1455	Synpcc7942_2445		Synpcc7942_0343	Synpcc7942_1415				BSU22830			YALI0C12210g
Synpcc7942_0264	Synpcc7942_2441		Synpcc7942_0407	Synpcc7942_1421				BSU23070			YALI0C23408g
Synpcc7942_0894	Synpcc7942_2443		Synpcc7942_0424	Synpcc7942_1422				BSU27900			YALI0D01089g
Synpcc7942_0288	Synpcc7942_2444		Synpcc7942_0456	Synpcc7942_1423				BSU28290			YALI0D03135g
Synpcc7942_0861	Synpcc7942_2442		Synpcc7942_0475	Synpcc7942_1424				BSU32240			YALI0D09273g
Synpcc7942_0930	Synpcc7942_1719		Synpcc7942_0511	Synpcc7942_1425				BSU32250			YALI0D11374g
Synpcc7942_1808	Synpcc7942_2252		Synpcc7942_0535	Synpcc7942_1426				BSU36510			YALI0D11704g
Synpcc7942_0684	Synpcc7942_2514		Synpcc7942_0654	Synpcc7942_1427				BSU40420			YALI0D13596g
Synpcc7942_0093			Synpcc7942_0655	Synpcc7942_1447							YALI0D18568g
Synpcc7942_1512			Synpcc7942_0656	Synpcc7942_1743							YALI0D23397g
Synpcc7942_1030			Synpcc7942_0696	Synpcc7942_1908							YALI0E10144g
Synpcc7942_1449			Synpcc7942_0697	Synpcc7942_1982							YALI0E12628g
Synpcc7942_1831			Synpcc7942_0699	Synpcc7942_2091							YALI0E16709g
Synpcc7942_2503			Synpcc7942_0801	Synpcc7942_2092							YALI0E19723g
Synpcc7942_0091			Synpcc7942_0920	Synpcc7942_2093							YALI0E28963g
Synpcc7942_0489			Synpcc7942_1002	Synpcc7942_2094							YALI0E29667g
Synpcc7942_1609			Synpcc7942_1038	Synpcc7942_2234							YALI0E33033g
Synpcc7942_1428			Synpcc7942_1116	Synpcc7942_2257							YALI0E34037g
Synpcc7942_0923			Synpcc7942_1174	Synpcc7942_2487							YALI0F01771g
Synpcc7942_0290			Synpcc7942_1175	Synpcc7942_2613							YALI0F03201g
Synpcc7942_2143			Synpcc7942_1176								YALI0F03567g
Synpcc7942_0411			Synpcc7942_1177								YALI0F04103g
Synpcc7942_1519			Synpcc7942_1231								YALI0F04114g
Synpcc7942_1335			Synpcc7942_1232								YALI0F06468g
Synpcc7942_1151			Synpcc7942_1249								YALI0F08613g
Synpcc7942_0560			Synpcc7942_1250								YALI0F09966g
Synpcc7942_2341			Synpcc7942_1261								YALI0F13453g
Synpcc7942_1639			Synpcc7942_1322								YALI0F21010g
Synpcc7942_0206			Synpcc7942_1443								YALI0F23221g
Synpcc7942_0262			Synpcc7942_1478								YALI0F24673g
Synpcc7942_0097			Synpcc7942_1479								YALI0F30019g
Synpcc7942_1566			Synpcc7942_1637
Synpcc7942_1003			Synpcc7942_1678
Synpcc7942_0400			Synpcc7942_1679
Synpcc7942_1021			Synpcc7942_1705
Synpcc7942_2454			Synpcc7942_1742
Synpcc7942_1366			Synpcc7942_1882
Synpcc7942_1858			Synpcc7942_1912a
Synpcc7942_1057			Synpcc7942_1962
Synpcc7942_0903			Synpcc7942_1973
Synpcc7942_1197			Synpcc7942_2010
Synpcc7942_1964			Synpcc7942_2016
Synpcc7942_2090			Synpcc7942_2029
Synpcc7942_0396			Synpcc7942_2048
Synpcc7942_0578			Synpcc7942_2049
Synpcc7942_1191			Synpcc7942_2245
Synpcc7942_0190			Synpcc7942_2315
Synpcc7942_0660			Synpcc7942_2316
Synpcc7942_1457			Synpcc7942_2321
Synpcc7942_2057			Synpcc7942_2331
Synpcc7942_1454			Synpcc7942_2332
Synpcc7942_0073			Synpcc7942_2342
Synpcc7942_1847			Synpcc7942_2343
Synpcc7942_0315			Synpcc7942_2426
Synpcc7942_0454			Synpcc7942_2478
Synpcc7942_1983			Synpcc7942_2497
Synpcc7942_2375			Synpcc7942_2513
Synpcc7942_1608
Synpcc7942_0776
Synpcc7942_2522
Synpcc7942_1984
Synpcc7942_2381
Synpcc7942_2434
Synpcc7942_0139
Synpcc7942_1848
Synpcc7942_0232
Synpcc7942_0944
Synpcc7942_1096
Synpcc7942_0990
Synpcc7942_2362
Synpcc7942_2000
Synpcc7942_1435
Synpcc7942_0125
Synpcc7942_2569
Synpcc7942_0105
Synpcc7942_0504
Synpcc7942_1667
Synpcc7942_2303
Synpcc7942_0711
Synpcc7942_2122
Synpcc7942_2058
Synpcc7942_2188
Synpcc7942_0537
Synpcc7942_0126
Synpcc7942_1740
Synpcc7942_0626
Synpcc7942_0428
Synpcc7942_1792
Synpcc7942_1441
Synpcc7942_0534
Synpcc7942_0932
Synpcc7942_1552
Synpcc7942_0292
Synpcc7942_0212
Synpcc7942_0849
Synpcc7942_1083
Synpcc7942_0681
Synpcc7942_0070
Synpcc7942_2268
Synpcc7942_0851
Synpcc7942_1020
Synpcc7942_1855
Synpcc7942_0385
Synpcc7942_0670
Synpcc7942_0881
Synpcc7942_0203
Synpcc7942_1186
Synpcc7942_0295
Synpcc7942_0273
Synpcc7942_2475
Synpcc7942_1440
Synpcc7942_2439
Synpcc7942_2272
Synpcc7942_0618
Synpcc7942_1268
Synpcc7942_1854
Synpcc7942_1595
Synpcc7942_1956
Synpcc7942_1379
Synpcc7942_2564
Synpcc7942_2312
Synpcc7942_1372
Synpcc7942_1099
Synpcc7942_2508
Synpcc7942_1995
Synpcc7942_0929
Synpcc7942_1881
Synpcc7942_1001
Synpcc7942_0430
Synpcc7942_2506
Synpcc7942_1229
Synpcc7942_1927
Synpcc7942_1432
Synpcc7942_1513
Synpcc7942_2244
Synpcc7942_2393
Synpcc7942_2463
Synpcc7942_0488
Synpcc7942_0486
Synpcc7942_1194
Synpcc7942_0441
Synpcc7942_0506
Synpcc7942_2548
Synpcc7942_1898
Synpcc7942_1624
Synpcc7942_1850
Synpcc7942_2501
Synpcc7942_1907
Synpcc7942_2567
Synpcc7942_0576
Synpcc7942_1505
Synpcc7942_0310
Synpcc7942_1359
Synpcc7942_2600
Synpcc7942_0439
Synpcc7942_1741
Synpcc7942_0713
Synpcc7942_1309
Synpcc7942_0853
Synpcc7942_1269
Synpcc7942_0813
Synpcc7942_0783
Synpcc7942_0715
Synpcc7942_0927
Synpcc7942_1371
Synpcc7942_0004
Synpcc7942_0191
Synpcc7942_0271
Synpcc7942_0597
Synpcc7942_1456
Synpcc7942_2379
Synpcc7942_0967
Synpcc7942_0804
Synpcc7942_0152
Synpcc7942_0579
Synpcc7942_1967
Synpcc7942_0915
Synpcc7942_2132
Synpcc7942_0951
Synpcc7942_0939
Synpcc7942_1170
Synpcc7942_0211
Synpcc7942_0408
Synpcc7942_2007
Synpcc7942_0021
Synpcc7942_0639
Synpcc7942_0003
Synpcc7942_0819
Synpcc7942_0818
Synpcc7942_1852
Synpcc7942_0189
Synpcc7942_0492
Synpcc7942_1851
Synpcc7942_0009
Synpcc7942_2467
Synpcc7942_2592
Synpcc7942_1734
Synpcc7942_2113
Synpcc7942_0628
Synpcc7942_0137
Synpcc7942_0525
Synpcc7942_2123
Synpcc7942_2213
Synpcc7942_0272
Synpcc7942_0040
Synpcc7942_1825
Synpcc7942_1406
Synpcc7942_2588
Synpcc7942_2055
Synpcc7942_1744
Synpcc7942_0645
Synpcc7942_1484
Synpcc7942_2084
Synpcc7942_2445
Synpcc7942_2441
Synpcc7942_2443
Synpcc7942_2444
Synpcc7942_2442
Synpcc7942_1853
Synpcc7942_2409
Synpcc7942_1109
Synpcc7942_1044
Synpcc7942_1954
Synpcc7942_0986
Synpcc7942_0583
Synpcc7942_2274
Synpcc7942_2137
Synpcc7942_1829
Synpcc7942_0394
Synpcc7942_2361
Synpcc7942_2201
Synpcc7942_0019
Synpcc7942_1334
Synpcc7942_1841
Synpcc7942_1719
Synpcc7942_1992
Synpcc7942_0370
Synpcc7942_2252
Synpcc7942_1915
Synpcc7942_0674
Synpcc7942_2514
Synpcc7942_2406
Synpcc7942_1929
Synpcc7942_1058
Synpcc7942_0603
Synpcc7942_2087
Synpcc7942_1481
Synpcc7942_0543
Synpcc7942_1993
Synpcc7942_1994
Synpcc7942_0608
Synpcc7942_1794
Synpcc7942_2310
Synpcc7942_1184
Synpcc7942_1819
Synpcc7942_1918
Synpcc7942_1596
Synpcc7942_1738
Synpcc7942_0158
Synpcc7942_0827
Synpcc7942_0029
Synpcc7942_0028
Synpcc7942_0027
Synpcc7942_0031
Synpcc7942_0030
Synpcc7942_1735
Synpcc7942_1737
Synpcc7942_0450
Synpcc7942_0419
Synpcc7942_1736
Synpcc7942_0345
Synpcc7942_2353
Synpcc7942_1342
Synpcc7942_1700
Synpcc7942_1594
Synpcc7942_1593
Synpcc7942_0118
Synpcc7942_2117
Synpcc7942_2322
Synpcc7942_2570
Synpcc7942_1142
Synpcc7942_0449
Synpcc7942_0018
Synpcc7942_2457
Synpcc7942_1959
Synpcc7942_1662
Synpcc7942_1577
Synpcc7942_1308
Synpcc7942_1293
Synpcc7942_2064
Synpcc7942_2263
Synpcc7942_0830
Synpcc7942_1313
Synpcc7942_2606
Synpcc7942_1920
Synpcc7942_2437
Synpcc7942_2415
Synpcc7942_0876
Synpcc7942_0587
Synpcc7942_0680
Synpcc7942_2291
Synpcc7942_2289
Synpcc7942_2288
Synpcc7942_2290
Synpcc7942_0552
Synpcc7942_0281
Synpcc7942_1651
Synpcc7942_1884
Synpcc7942_2026
Synpcc7942_2028
Synpcc7942_2025
Synpcc7942_2339
Synpcc7942_2027
Synpcc7942_2286
Synpcc7942_2287
Synpcc7942_0082
Synpcc7942_1902
Synpcc7942_1887
Synpcc7942_1901
Synpcc7942_1903
Synpcc7942_1126
Synpcc7942_1244
Synpcc7942_2041
Synpcc7942_2611
Synpcc7942_0135
Synpcc7942_1005
Synpcc7942_1407
Synpcc7942_0912
Synpcc7942_0405
Synpcc7942_0194
Synpcc7942_0001
Synpcc7942_0094
Synpcc7942_0570
Synpcc7942_2199
Synpcc7942_2610
