# Supplementary material for: Synthetic microbial communities of heterotrophs and phototrophs facilitate sustainable growth
Source: Nat Commun. 2020 Jul 30;11:3803. doi: 10.1038/s41467-020-17612-8 (PMC7393147; doi:10.1038/s41467-020-17612-8)
Supplement: Supplementary file 13 — Supplementary Data 9 [file 41467_2020_17612_MOESM13_ESM.xlsx]

## Sheet: Sheet1
Supplementary Data 9. Genes with different role in monoculture and in the community
					Growth predictions (h-1)			Growth predictions statistics			Metabolic exchange by KO
Standard name	Gene	Subsystem	Experimental phenotype on glucose		Monoculture	Coculture		Monoculture	Coculture		aspC				pheA				cysG				ilvE				ilvC				cycA				talB				atpC				phoE				thrC
			E. coli monoculture	E. coli coculture	E. coli K-12	E. coli K-12	S. elongatus	E. coli K-12	E. coli K-12	S. elongatus	Phototroph	Heterotroph	Flux heterotroph	Flux phototroph	Phototroph	Heterotroph	Flux heterotroph	Flux phototroph	Phototroph	Heterotroph	Flux heterotroph	Flux phototroph	Phototroph	Heterotroph	Flux heterotroph	Flux phototroph	Phototroph	Heterotroph	Flux heterotroph	Flux phototroph	Phototroph	Heterotroph	Flux heterotroph	Flux phototroph	Phototroph	Heterotroph	Flux heterotroph	Flux phototroph	Phototroph	Heterotroph	Flux heterotroph	Flux phototroph	Phototroph	Heterotroph	Flux heterotroph	Flux phototroph	Phototroph	Heterotroph	Flux heterotroph
aspC	b0928	Alanine, aspartate and glutamate metabolism	No essential	No essential	0.0879147	0.077574	0.0348484	TP	TP	TP	ADNtex_A	ADNtex_D	-5.22073e-05	5.22073e-05	ADNtex_A	ADNtex_D	-0.00593775	0.00593775	ASNLtex_A	ASNtex_D	-0.0202069	0.0202069	ADNtex_A	ADNtex_D	-0.00593775	0.00593775	ADNtex_A	ADNtex_D	0.0347543	-0.0347543	ADNtex_A	ADNtex_D	-0.0184121	0.0184121	ADNtex_A	ADNtex_D	0.0347543	-0.0347543	ADNtex_A	ADNtex_D	-0.00593775	0.00593775	ADNtex_A	ADNtex_D	0.0347543	-0.0347543	ADNtex_A	ADNtex_D	0.0231975
pheA	b2599	Phenylalanine, tyrosine and tryptophan biosynthesis	Essential	No essential	0	0.077574	0.0348484	TN	TP	TP	ASNLtex_A	ASNtex_D	0.184999	-0.184999	ARGtex_A	ARGtex_D	-0.00810204	0.00810204	CO2tex_A	CO2tex_D	-463.875	465.865	ARGtex_A	ARGtex_D	-0.00810204	0.00810204	ASNLtex_A	ASNtex_D	0.0186996	-0.0186996	ASNLtex_A	ASNtex_D	-0.0202069	0.0202069	ASNLtex_A	ASNtex_D	0.0186996	-0.0186996	ARGtex_A	ARGtex_D	-0.00810204	0.00810204	ASNLtex_A	ASNtex_D	0.0186996	-0.0186996	ASNLtex_A	ASNtex_D	0.0186996
cysG	b3368	Cofactor and prosthetic group biosynthesis	Essential	No essential	0	0	0.10806	TN	FN	TP	CO2tex_A	CO2tex_D	-465.001	466.991	ASNLtex_A	ASNtex_D	-0.00651655	0.00651655	ETOHtex_A	ETOHtex_D	0.0157919	-0.0157919	ASNLtex_A	ASNtex_D	-0.00651655	0.00651655	CO2tex_A	CO2tex_D	-194.779	196.769	CO2tex_A	CO2tex_D	-359.704	361.694	CO2tex_A	CO2tex_D	-302.348	304.338	ASNLtex_A	ASNtex_D	-0.00651655	0.00651655	CO2tex_A	CO2tex_D	-302.348	304.338	CO2tex_A	CO2tex_D	-466.275
ilvE	b3770	Valine, leucine and isoleucine metabolism	Essential	No essential	0	0.077574	0.0348484	TN	TP	TP	COBALT2tex_A	COBALT2tex_D	1.93935e-06	1.78319e-07	CO2tex_A	CO2tex_D	-368.764	370.754	FORtex_A	FORtex_D	-0.00327985	0.00327985	CO2tex_A	CO2tex_D	-331.98	333.97	COBALT2tex_A	COBALT2tex_D	1.93935e-06	1.78319e-07	ETOHtex_A	ETOHtex_D	0.0157919	-0.0157919	COBALT2tex_A	COBALT2tex_D	1.93935e-06	1.78319e-07	CO2tex_A	CO2tex_D	-435.492	437.482	COBALT2tex_A	COBALT2tex_D	1.93935e-06	1.78319e-07	COBALT2tex_A	COBALT2tex_D	1.93935e-06
ilvC	b3774	Cofactor and prosthetic group biosynthesis	Essential	No essential	0	0.077574	0.0348484	TN	TP	TP	ETOHtex_A	ETOHtex_D	0.0214474	-0.0214474	COBALT2tex_A	COBALT2tex_D	1.93935e-06	1.78319e-07	GLULtex_A	GLUtex_D	-0.124229	0.124229	COBALT2tex_A	COBALT2tex_D	1.93935e-06	1.78319e-07	ETOHtex_A	ETOHtex_D	-0.285728	0.285728	FE3tex_A	FE3tex_D	-98.8387	0.00017311	ETOHtex_A	ETOHtex_D	0.00509276	-0.00509276	COBALT2tex_A	COBALT2tex_D	1.93935e-06	1.78319e-07	ETOHtex_A	ETOHtex_D	0.00509276	-0.00509276	ETOHtex_A	ETOHtex_D	-0.222321
cycA	b4208	Transport, inner membrane	No essential	No essential	0.0879147	0	0.10806	TP	FN	TP	FE3tex_A	FE3tex_D	0.000605698	5.58264e-05	ETOHtex_A	ETOHtex_D	-2.01687	2.01687	GLYCtex_A	GLYCtex_D	57.6701	-57.6701	ETOHtex_A	ETOHtex_D	0.00509276	-0.00509276	FORtex_A	FORtex_D	-0.0360698	0.0360698	FORtex_A	FORtex_D	0.0151323	-0.0151323	F6Ptex_A	F6Ptex_D	10.7299	-10.7299	ETOHtex_A	ETOHtex_D	4.63828	-4.63828	F6Ptex_A	F6Ptex_D	10.7299	-10.7299	FE3tex_A	FE3tex_D	0.000605698
talB	b0008	Pentose phosphate pathway	No essential	No essential	0	0	0	FN	FN	FN	FORtex_A	FORtex_D	-0.00105726	0.00105726	FORtex_A	FORtex_D	0.00482829	-0.00482829	H2Otex_A	H2Otex_D	-1.63288	1.40296	FE3tex_A	FE3tex_D	0.000605698	5.58264e-05	GLULtex_A	GLUtex_D	0.063407	-0.063407	GLULtex_A	GLUtex_D	-0.02	0.02	FE3tex_A	FE3tex_D	0.000605698	5.58264e-05	F6Ptex_A	F6Ptex_D	19.9225	-19.9225	FE3tex_A	FE3tex_D	0.000605698	5.58264e-05	FORtex_A	FORtex_D	-0.024307
atpC	b3731	Heterotroph specific subsystems	No essential	No essential	0.00993906	0.077574	0.0348484	TP	TP	TP	GLULtex_A	GLUtex_D	0.063407	-0.063407	GLULtex_A	GLUtex_D	1.80265	-1.80265	Htex_A	Htex_D	407.474	-406.332	FORtex_A	FORtex_D	0.000463812	-0.000463812	GLYCLTtex_A	GLYCLTtex_D	-5.1897e-05	5.1897e-05	GLYCtex_A	GLYCtex_D	248.274	-248.274	FORtex_A	FORtex_D	-0.0358638	0.0358638	FORtex_A	FORtex_D	0.00482829	-0.00482829	FORtex_A	FORtex_D	-0.0358638	0.0358638	GLYCLTtex_A	GLYCLTtex_D	-5.1897e-05
phoE	b0241	Transport, outer membrane	Essential	Indetermined	0	0	0	TN	TN	FN	GLYCLTtex_A	GLYCLTtex_D	-5.1897e-05	5.1897e-05	GLYCLTtex_A	GLYCLTtex_D	-5.1897e-05	5.1897e-05	O2tex_A	O2tex_D	233.468	-237.929	GLULtex_A	GLUtex_D	-0.0319609	0.0319609	GLYCtex_A	GLYCtex_D	197.292	-197.292	H2Otex_A	H2Otex_D	-51.3509	1.69162	GLULtex_A	GLUtex_D	0.063407	-0.063407	GLULtex_A	GLUtex_D	1.81148	-1.81148	GLULtex_A	GLUtex_D	0.063407	-0.063407	GLYCtex_A	GLYCtex_D	57.0526
thrC	b0004	Cofactor and prosthetic group biosynthesis	Essential	No essential	0	0.077574	0.0348484	TN	TP	FP	GLYCtex_A	GLYCtex_D	56.9488	-56.9488	GLYCtex_A	GLYCtex_D	374.556	-374.556	PYRtex_A	PYRtex_D	53.9684	-53.9684	GLYCLTtex_A	GLYCLTtex_D	-0.00441637	0.00441637	H2Otex_A	H2Otex_D	-293.91	293.197	Htex_A	Htex_D	211.63	-111.63	GLYCLTtex_A	GLYCLTtex_D	-5.1897e-05	5.1897e-05	GLYCLTtex_A	GLYCLTtex_D	-5.1897e-05	5.1897e-05	GLYCLTtex_A	GLYCLTtex_D	-5.1897e-05	5.1897e-05	H2Otex_A	H2Otex_D	-0.027799
							True positive (TP)	3	6	7	H2Otex_A	H2Otex_D	0.167036	-0.882103	H2Otex_A	H2Otex_D	-120.667	119.955	SERLtex_A	SERtex_D	-2.27872	2.27872	GLYCtex_A	GLYCtex_D	334.077	-334.077	Htex_A	Htex_D	-1.0151	1.99	ILELtex_A	ILEtex_D	-0.0312936	0.0312936	GLYCtex_A	GLYCtex_D	1.34085	-1.34085	H2Otex_A	H2Otex_D	-9.06554	8.35046	GLYCtex_A	GLYCtex_D	1.34085	-1.34085	Htex_A	Htex_D	409.14
							True negative (TN)	6	1	0	Htex_A	Htex_D	408.001	-407.021	Htex_A	Htex_D	-1.0151	1.99	SUCCtex_A	SUCCtex_D	466.935	-466.935	H2Otex_A	H2Otex_D	-2.9248	2.19692	ILELtex_A	ILEtex_D	0.0225375	-0.0225375	NH4tex_A	NH4tex_D	0.15407	0.716821	H2Otex_A	H2Otex_D	7.55518	-8.28637	Htex_A	Htex_D	397.358	-396.379	H2Otex_A	H2Otex_D	7.55518	-8.28637	ILELtex_A	ILEtex_D	0.0225375
							False positive (FP)	0	0	1	ILELtex_A	ILEtex_D	0.0225375	-0.0225375	ILELtex_A	ILEtex_D	0.0225375	-0.0225375	THRLtex_A	THRtex_D	1.57247	-1.57247	Htex_A	Htex_D	-0.985072	1.99	Ktex_A	Ktex_D	0.0151419	5.39105e-08	O2tex_A	O2tex_D	206.096	-185.842	Htex_A	Htex_D	281.005	-279.994	ILELtex_A	ILEtex_D	0.0225375	-0.0225375	Htex_A	Htex_D	281.005	-279.994	Ktex_A	Ktex_D	0.0151419
							False negative (FN)	1	3	2	Ktex_A	Ktex_D	0.0151419	5.39105e-08	Ktex_A	Ktex_D	0.0151419	5.39105e-08					ILELtex_A	ILEtex_D	0.0225375	-0.0225375	MG2tex_A	MG2tex_D	0.000672955	0.000390695	PHELtex_A	PHEtex_D	-0.020008	0.020008	ILELtex_A	ILEtex_D	-0.0100919	0.0100919	Ktex_A	Ktex_D	0.0151419	5.39105e-08	ILELtex_A	ILEtex_D	-0.0100919	0.0100919	MG2tex_A	MG2tex_D	0.000672955
							Accuracy	0.9	0.7	0.7	MG2tex_A	MG2tex_D	0.000672955	0.000390695	MG2tex_A	MG2tex_D	0.000672955	0.000390695					Ktex_A	Ktex_D	0.0151419	5.39105e-08	NH4tex_A	NH4tex_D	0.340171	0.778547	PYRtex_A	PYRtex_D	243.635	-243.635	Ktex_A	Ktex_D	0.0151419	5.39105e-08	MG2tex_A	MG2tex_D	0.000672955	0.000390695	Ktex_A	Ktex_D	0.0151419	5.39105e-08	NH4tex_A	NH4tex_D	-1.06569
							Sensitivity	0.75	0.666667	0.777778	NH4tex_A	NH4tex_D	-1.39722	2.51594	NH4tex_A	NH4tex_D	0.485407	0.633312					LEUtex_A	LEUtex_D	-0.0183383	0.0183383	O2tex_A	O2tex_D	244.136	-248.474	SERLtex_A	SERtex_D	-1.52276	1.52276	MG2tex_A	MG2tex_D	0.000672955	0.000390695	NH4tex_A	NH4tex_D	-1.13658	2.2553	MG2tex_A	MG2tex_D	0.000672955	0.000390695	O2tex_A	O2tex_D	233.666
							Specificity	1	1	1	O2tex_A	O2tex_D	233.099	-237.436	O2tex_A	O2tex_D	243.421	-247.759					MG2tex_A	MG2tex_D	0.000672955	0.000390695	PHELtex_A	PHEtex_D	0.0143718	-0.0143718	SUCCtex_A	SUCCtex_D	362.772	-362.772	NH4tex_A	NH4tex_D	0.428048	0.69067	O2tex_A	O2tex_D	234.418	-238.755	NH4tex_A	NH4tex_D	0.428048	0.69067	PHELtex_A	PHEtex_D	0.0143718
							Positive predicted value	1	1	0.875	PHELtex_A	PHEtex_D	0.0143718	-0.0143718	PHELtex_A	PHEtex_D	0.0143718	-0.0143718					O2tex_A	O2tex_D	167.236	-171.567	PItex_A	PItex_D	0.0748303	0.0148699	THRLtex_A	THRtex_D	1.57247	-1.57247	O2tex_A	O2tex_D	152.498	-156.827	PHELtex_A	PHEtex_D	0.0143718	-0.0143718	O2tex_A	O2tex_D	152.498	-156.827	PItex_A	PItex_D	0.0748303
							Negative predicted value	0.857143	0.25	1	PItex_A	PItex_D	0.0748303	0.0148699	PItex_A	PItex_D	0.0748303	0.0148699					PHELtex_A	PHEtex_D	-0.00645241	0.00645241	PYRtex_A	PYRtex_D	-98.2652	98.2652					PHELtex_A	PHEtex_D	0.0143718	-0.0143718	PItex_A	PItex_D	-19.8477	19.9374	PHELtex_A	PHEtex_D	0.0143718	-0.0143718	PYRtex_A	PYRtex_D	55.6615
						Matthews correlation coefficient		0.5	0.408248	1	PYRtex_A	PYRtex_D	55.4346	-55.4346	PYRtex_A	PYRtex_D	247.648	-247.648					PItex_A	PItex_D	0.0748303	0.0148699	SERLtex_A	SERtex_D	-1.42887	1.42887					PItex_A	PItex_D	-10.6551	10.7448	PYRtex_A	PYRtex_D	-32.349	32.349	PItex_A	PItex_D	-10.6551	10.7448	SERLtex_A	SERtex_D	-1.42859
							Possitive predicted rescue rate		0.666667		SERLtex_A	SERtex_D	-1.40093	1.40093	SERLtex_A	SERtex_D	-1.3828	1.3828					PYRtex_A	PYRtex_D	331.092	-331.092	SO4tex_A	SO4tex_D	0.019565	0.00542703					PYRtex_A	PYRtex_D	-3.1995	3.1995	SERLtex_A	SERtex_D	0.142192	-0.142192	PYRtex_A	PYRtex_D	-3.1995	3.1995	SO4tex_A	SO4tex_D	0.019565
											SO4tex_A	SO4tex_D	0.019565	0.00542703	SO4tex_A	SO4tex_D	0.019565	0.00542703					SERLtex_A	SERtex_D	-2.09228	2.09228	SUCCtex_A	SUCCtex_D	197.305	-197.305					SERLtex_A	SERtex_D	-1.40751	1.40751	SO4tex_A	SO4tex_D	0.019565	0.00542703	SERLtex_A	SERtex_D	-1.40751	1.40751	SUCCtex_A	SUCCtex_D	467.306
											SUCCtex_A	SUCCtex_D	466.171	-466.171	SUCCtex_A	SUCCtex_D	372.834	-372.834					SO4tex_A	SO4tex_D	0.019565	0.00542703	THRLtex_A	THRtex_D	1.54725	-1.54725					SO4tex_A	SO4tex_D	0.019565	0.00542703	SUCCtex_A	SUCCtex_D	441.707	-441.707	SO4tex_A	SO4tex_D	0.019565	0.00542703	THRLtex_A	THRtex_D	3.07402
											THRLtex_A	THRtex_D	3.09814	-3.09814	VALLtex_A	VALtex_D	-0.0291737	0.0291737					SUCCtex_A	SUCCtex_D	334.442	-334.442	VALLtex_A	VALtex_D	0.0678206	-0.0678206					SUCCtex_A	SUCCtex_D	304.969	-304.969	THRLtex_A	THRtex_D	-0.00883083	0.00883083	SUCCtex_A	SUCCtex_D	304.969	-304.969	VALLtex_A	VALtex_D	0.0678206
											VALLtex_A	VALtex_D	0.0678206	-0.0678206									THRLtex_A	THRtex_D	1.83461	-1.83461									THRLtex_A	THRtex_D	1.56765	-1.56765	VALLtex_A	VALtex_D	0.0678206	-0.0678206	THRLtex_A	THRtex_D	1.56765	-1.56765
																							VALLtex_A	VALtex_D	0.0861588	-0.0861588									VALLtex_A	VALtex_D	-0.0291737	0.0291737					VALLtex_A	VALtex_D	-0.0291737	0.0291737
													1.59613
[truncated: 1 more columns]
