# Supplementary material for: Synthetic microbial communities of heterotrophs and phototrophs facilitate sustainable growth
Source: Nat Commun. 2020 Jul 30;11:3803. doi: 10.1038/s41467-020-17612-8 (PMC7393147; doi:10.1038/s41467-020-17612-8)
Supplement: Supplementary file 14 — Source Data [file 41467_2020_17612_MOESM14_ESM.xlsx]

## Sheet: Fig. 1b
			Growth rate (h-1)
			Predictions	Experimental	Error	Duplicates
Monoculture	Minimal media	B. subtilis	0.002	0.001	0.00015	0.00103659	0.000872537	0.00114003	0.00103299	0.000965115	0.000859171	0.00110727	0.00103106
Monoculture	Minimal media	E. coli K-12	0.002	0.001	0.00015	0.00110435	0.00100138	0.000852373	0.00112572	0.000973211	0.00106971	0.000895332	0.00109457
Monoculture	Minimal media	E. coli W	0.0025	0.001	0.00015	0.00112288	0.00108338	0.00107714	0.000971559	0.00106057	0.00101964	0.00102542	0.000953474
Monoculture	Minimal media	Y. lipolytica	0.005	0.001	0.00015	0.00106127	0.000898259	0.000850454	0.0010186	0.00101395	0.00101525	0.00105836	0.00112825
Monoculture	Minimal media	S. elongatus	0.053	0.05	0.01	0.0588842	0.0580653	0.0520821	0.0585242	0.0423389	0.046816	0.0407346	0.0507674
Monoculture	Minimal media + Sucrose	Se-cscB+	0.044	0.04	0.007	0.0433212	0.0355371	0.0389675	0.0343744	0.0372451	0.0439217	0.0405174	0.043767
Monoculture	Minimal media + Sucrose	B. subtilis	0.06	0.052	0.0078	0.0541675	0.0581331	0.0451468	0.046942	0.0506948	0.0557408	0.0581301	0.0446033
Monoculture	Minimal media + Sucrose	E. coli K-12	0.0052	0.0024	0.0011	0.00160264	0.00223299	0.00298205	0.00245376	0.00295986	0.00167356	0.00278	0.00266104
Monoculture	Minimal media + Sucrose	E. coli W	0.033	0.03	0.0045	0.0255616	0.032162	0.0344256	0.0266536	0.0287452	0.0272197	0.0319296	0.0271008
Monoculture	Minimal media + Sucrose	Y. lipolytica	0.055	0.02	0.003	0.0229211	0.017102	0.0172388	0.021826	0.0221588	0.0203975	0.0215247	0.0201171
			Predictions		Experimental		Error
			Heterotroph	Se-cscB+	Heterotroph	Se-cscB+	Heterotroph	Se-cscB+	Duplicates Heterotroph								Duplicates Se-cscB+
Cocultivation	Minimal media	B. subtilis	0.0707902	0.0360514	0.01	0.024	0.0095	0.009	0.0154614	0.00798091	0.00498707	0.00203079	0.00200109	0.0181211	0.00438959	0.018675	0.023734	0.019719	0.027296	0.0314013	0.025269	0.019775	0.0317125	0.0161564
Cocultivation	Minimal media	E. coli K-12	0.077574	0.0348484	0.042	0.04	0.008	0.0075	0.0394359	0.0493595	0.0394903	0.0350148	0.0437996	0.0428898	0.0485032	0.0372196	0.0418945	0.0467242	0.0402459	0.0468506	0.0365803	0.0404049	0.0461679	0.0357203
Cocultivation	Minimal media	E. coli W	0.0634697	0.0343647	0.059	0.038	0.011	0.0082	0.0653293	0.0556498	0.0693873	0.0663932	0.0636597	0.0527278	0.0483398	0.052621	0.0433593	0.0320686	0.0369791	0.0441546	0.0413507	0.0379512	0.0397974	0.0310764
Cocultivation	Minimal media	Y. lipolytica	0.0368107	0.0620711	0.032	0.019	0.015	0.0075	0.0330941	0.0202537	0.0426129	0.0443255	0.0270118	0.0310743	0.0170869	0.0263272	0.0151215	0.0118868	0.0241972	0.0117229	0.0197562	0.0132951	0.0203192	0.0208332

## Sheet: Fig. 4b
	Growth rate (h-1)									Duplicates
	Predictions			Experimental			Error			S. elongatus cscB+ coculture											E. coli K-12 monoculture											E. coli K-12 coculture
	S. elongatus cscB+ coculture	E. coli K-12 monoculture	E. coli K-12 coculture	S. elongatus cscB+ coculture	E. coli K-12 monoculture	E. coli K-12 coculture	S. elongatus cscB+ coculture	E. coli K-12 monoculture	E. coli K-12 coculture
pheA	0.0348484	0.0293049	0.025858	0.0266432	0.0100524	0.0159684	0.000999152	0.00477469	0.000154774	0.0271939	0.0268539	0.0257736	0.0237402	0.0281093	0.0238848	0.0279952	0.0228619	0.0302684	0.0235026	0.0254438	0.00810037	0.0195006	0.0108269	-0.00811173	-0.00311707	0.0116952	0.00422556	0.000559676	0.0256952	0.00316461	0.0207735	0.0159995	0.0268397	0.0218302	0.0158202	0.0208372	0.030453	0.0116834	0.0168649	0.0347265	0.0119775	0.0261978
ilvC	0.0348484	0.00993906	0.025858	0.0265773	0.0196929	0.0275035	0.000388686	0.00327276	0.00191562	0.0270969	0.026754	0.024376	0.0213817	0.0296464	0.0314172	0.0260538	0.0235201	0.0307246	0.0237365	0.0243103	0.0117989	0.0214132	0.0102378	-0.00719422	-0.00346353	0.0135973	0.000134742	0.00051748	0.0288171	0.00242062	0.0208973	0.0159649	0.02589	0.0266864	0.0180546	0.0267743	0.0300712	0.0102984	0.0178913	0.0352833	0.0121927	0.0261347
talB	0.03602	0.0293049	0.0005	0.0265675	0.00942884	0.0264726	0.00262191	0.00229972	0.0046595	0.0270536	0.0264594	0.0267325	0.0230022	0.0296504	0.0277363	0.0262196	0.0246918	0.0274949	0.0234983	0.0252546	0.0130621	0.0222065	0.00963645	-0.00934558	-0.00573001	0.0112917	0.00165904	0.000863542	0.0250379	0.00254609	0.0209409	0.0160285	0.0283922	0.0302101	0.0192065	0.0250817	0.0301818	0.0114482	0.0112408	0.0353285	0.0108817	0.0271557
wt	0.03602	-0.0005	0.0005	0.0243229	-0.00765367	0.0174674	0.00464432	0.0035	0.00223976	0.0261474	0.02667	0.0273352	0.0282786	0.0270704	0.0296429	0.0263604	0.0245979	0.0281801	0.0227565	0.0269252	0.00810842	0.0203313	0.00933534	-0.0103914	-0.00395332	0.0169111	0.00113284	0.00213167	0.0249407	0.0029167	0.0192937	0.0158314	0.0266951	0.0302812	0.0186674	0.027764	0.0300907	0.0111269	0.01415	0.0349177	0.0112403	0.0266565
atpC	0.0348484	-0.0005	0.025858	0.030468	-0.00599012	0.0230637	0.00386048	0.00288693	0.0053764	0.0266464	0.0264238	0.0258911	0.0209961	0.02854	0.025079	0.0283866	0.0227174	0.027381	0.0229592	0.0238409	0.00681641	0.0216754	0.00856763	-0.00440745	-0.00540129	0.0184213	0.000518409	0.00636114	0.0277292	0.00216965	0.0209304	0.0160209	0.0273726	0.0222201	0.0157308	0.0208379	0.0302914	0.0108969	0.00797214	0.0344793	0.0121986	0.0270417
thrC	0.0348484	0.0005	0.025858	0.028127	0.0150132	0.0302572	0.00512174	0.00375433	0.000460618	0.0264597	0.0266877	0.027074	0.0288766	0.0305132	0.0319986	0.0277346	0.0229901	0.0289248	0.0242356	0.0242318	0.0131778	0.0218694	0.0093608	-0.010669	-0.0063869	0.0185373	0.0034018	0.00793507	0.0266074	0.00304153	0.0205555	0.0161207	0.0292857	0.0262116	0.0154672	0.0177449	0.0302649	0.0102469	0.0123596	0.0370719	0.010512	0.0264659
aspC	0.0348484	0.0005	0.025858	0.0271092	0.00244385	0.0109601	0.00133738	0.00276843	0.0015806
cycA	0.0005	0.0005	0.0005	0.0241059	0.00467491	0.014	0.00270173	0.0045	0.00602954
cysG	0.0005	0.0005	0.0005	0.0290826	0.0269534	0.035546	0.00186767	0.0020229	0.00206927
ilvE	0.0348484	0.0005	0.025858	0.0240307	0.0027123	0.00138634	0.00133738	0.000955143	0.000955143
phoE	0.034	0.029	0.0258667	0.0260321	0.02	0.0262693	0.00319858	0.00095	0.000930608

## Sheet: Supplementary Fig. 1
	S. elongatus cscB^+								Heterotroph
	Coculture				Error				Coculture				Error
Time	E. coli W	E. coli K-12	B. subtilis	Y. lipolytica	E. coli W	E. coli K-12	B. subtilis	Y. lipolytica	E. coli W	E. coli K-12	B. subtilis	Y. lipolytica	E. coli W	E. coli K-12	B. subtilis	Y. lipolytica
0	113000000	192000000	18400000	44500000	29100000	19700000	18300000	14100000	5930000	14800000	1530000	3710000	1130000	1920000	184000	445000
2	167000000	297000000	22100000	49000000	39200000	31600000	30900000	0	8800000	14800000	3060000	4450000	1670000	2970000	521000	490000
12	415000000	441000000	319000000	1020000000	73700000	46800000	60000000	161000000	15800000	20100000	41000000	12800000	2850000	2410000	8190000	1920000
24	452000000	778000000	418000000	1160000000	43100000	75800000	62700000	211000000	23500000	57800000	47800000	21500000	2120000	5780000	7180000	3660000
48	611000000	1210000000	634000000	1930000000	71700000	122000000	50200000	176000000	61100000	92700000	41700000	32600000	6110000	12100000	3340000	2930000
72	834000000	1720000000	738000000	2020000000	86400000	81100000	98700000	402000000	92700000	246000000	26000000	60800000	8340000	17200000	3380000	12200000

## Sheet: Supplementary Fig. 6
	Growth rate (h-1)				Error				Fraction E. coli
Gene KO	Monoculture LB	Monoculture BG-11	Coculture LB	Coculture BG-11	Monoculture LB	Monoculture BG-11	Coculture LB	Coculture BG-11	Coculture LB	Coculture BG-11
aspC	0.064	0.008	0.045	0.021	0	0	0.003	0.002	0.0352309	0.00879815
cysG	0.061	0.006	0.049	0.023	0	0	0.002	0.004	0.0251772	0.00914352
ilvE	0.039	-0.007	0.05	0.025	0.005	0	0.001	0.004	0.0317507	0.00648508
ilvC	0.053	0.001	0.047	0.013	0.001	0	0.001	0.001	0.0445121	0.00588577
cycA	0.063	0.008	0.044	0.016	0.001	0	0.002	0.002	0.00450197	0.00125305
talB	0.06	0.005	0.046	0.017	0.001	0	0	0.001	0.0147523	0.00542849
atpC	0.063	-0.002	0.051	0.02	0.002	0	0.001	0.003	0.0414612	0.00828203
phoE	0.051	-0.001	0.046	0.013	0.001	0	0.003	0.003	0.0130812	0.00539998
thrC	0.055	0	0.042	0.026	0.001	0.001	0.001	0.001	0.0397311	0.0126612
S. elongatus cscB+	0.02817	0.01802	0.032	0.032	0.0109066	0.000717773	0.00257358	0.000438356
E. coli K-12	0.05548	-0.00477	0.04406	0.028	0.0040255	8.46301e-05	0.003	0
